# Supplementary material for: Citizen‐Science Camera Trap Data Reveal Large‐Scale Activity Patterns of the Bobcat (Lynx rufus) Across Mexican Ecosystems
Source: Ecol Evol. 2026 Jul 1;16(7):e73917. doi: 10.1002/ece3.73917 (PMC13322546; doi:10.1002/ece3.73917)
Supplement: Supplementary file 4 — Dataset: S1 Database of 821 independent camera‐trap records of Lynx rufus obtained from iNaturalist in Mexico (2005–2025) and used for activity pattern analyses. (For ease of review, the dataset is attached as an Excel file during the revision process). [file ECE3-16-e73917-s002.xlsx]

## Sheet: Hoja1
Supplementary Dataset S1. Database of 821 independent camera-trap records of Lynx rufus obtained from iNaturalist in Mexico (2005-2025) and used for activity pattern analyses.
Id_iNaturalist	Id	State	GDY_Latitude	GDX_Longitude	Juliane_day	Date	Time	Solar_time	Radians	Vegetation	URL
260420	1	Mt	29.6744	-114.907	2.45542e+06	2010-11-08	04:48:00	03:08:22	0.13081	Riparian vegetation	https://inaturalist-open-data.s3.amazonaws.com/photos/322842/medium.JPG
716965	2	Pba	18.2711	-97.4556	2.45603e+06	2012-12-04	23:35:01	23:05:12	0.961944	Shrublands	https://inaturalist-open-data.s3.amazonaws.com/photos/900854/medium.JPG
729897	3	Sn	23.6823	-106.594	2.45641e+06	2013-04-30	07:07:00	06:00:37	0.250428	Agricultural-modified areas	https://inaturalist-open-data.s3.amazonaws.com/photos/917250/medium.jpg
735312	4	Mx	19.4448	-102.326	2.45652e+06	2013-08-18	12:26:00	11:36:42	0.483819	Temperate forests	https://inaturalist-open-data.s3.amazonaws.com/photos/924237/medium.JPG
1022456	5	Sn	23.6843	-106.591	2.45693e+06	2014-09-26	13:51:07	12:44:45	0.531076	Agricultural-modified areas	https://inaturalist-open-data.s3.amazonaws.com/photos/1281550/medium.jpg
1022480	6	Sn	23.6845	-106.591	2.45693e+06	2014-09-26	23:24:18	21:17:56	0.887454	Agricultural-modified areas	https://inaturalist-open-data.s3.amazonaws.com/photos/1281597/medium.jpg
1022515	7	Sn	23.6831	-106.591	2.45692e+06	2014-09-24	16:00:59	14:54:37	0.621262	Agricultural-modified areas	https://inaturalist-open-data.s3.amazonaws.com/photos/1281637/medium.jpg
1106729	8	Mx	23.7423	-101.16	2.45698e+06	2014-11-18	17:39:14	16:54:36	0.704583	Shrublands	https://static.inaturalist.org/photos/1508491/medium.jpg
1613708	9	Sn	23.6854	-106.75	2.45699e+06	2014-11-26	13:56:46	12:49:46	0.53456	Tropical forests	https://static.inaturalist.org/photos/1983238/medium.JPG
3432131	10	Mt	25.6276	-100.87	2.45649e+06	2013-07-20	16:52:46	15:09:17	0.631447	Shrublands	https://inaturalist-open-data.s3.amazonaws.com/photos/3976401/medium.jpg
3677681	11	Ch	29.2918	-108.364	2.45707e+06	2015-02-18	10:35:41	09:22:14	0.39044	Temperate forests	https://inaturalist-open-data.s3.amazonaws.com/photos/4261584/medium.jpg
3679384	12	Ch	29.2909	-108.511	2.45662e+06	2013-11-21	15:49:43	14:35:40	0.608102	Temperate forests	https://inaturalist-open-data.s3.amazonaws.com/photos/4263989/medium.JPG
3725843	13	Ch	29.6021	-108.03	2.45709e+06	2015-06-03	07:50:39	06:38:32	0.276759	Temperate forests	https://inaturalist-open-data.s3.amazonaws.com/photos/4327815/medium.jpeg
3726464	14	Gto	21.4709	-101.464	2.4573e+06	2015-09-10	17:16:10	16:30:19	0.68772	Grasslands	https://inaturalist-open-data.s3.amazonaws.com/photos/4328812/medium.jpeg
3727523	15	Gto	21.2769	-101.76	2.45728e+06	2015-09-19	12:35:24	11:48:22	0.491921	Temperate forests	https://inaturalist-open-data.s3.amazonaws.com/photos/4330428/medium.jpeg
3791026	16	Ch	29.4169	-108.592	2.45699e+06	2014-11-24	13:57:42	12:43:20	0.530093	Temperate forests	https://inaturalist-open-data.s3.amazonaws.com/photos/4426518/medium.jpeg
3791043	17	Ch	29.5557	-108.531	2.45667e+06	2014-12-01	09:27:15	08:13:08	0.342454	Temperate forests	https://inaturalist-open-data.s3.amazonaws.com/photos/4426526/medium.jpeg
3848859	18	Coa	25.3244	-100.927	2.45575e+06	2011-05-07	08:40:41	06:56:59	0.289572	Temperate forests	https://inaturalist-open-data.s3.amazonaws.com/photos/4507320/medium.jpeg
3893941	19	Bcs	26.235	-112.5	2.45758e+06	2016-07-14	02:47:37	01:17:37	0.0539005	Shrublands	https://inaturalist-open-data.s3.amazonaws.com/photos/4573337/medium.jpg
3901017	20	Ch	29.0344	-108.274	2.45748e+06	2016-03-04	01:32:00	00:18:54	0.013125	Temperate forests	https://inaturalist-open-data.s3.amazonaws.com/photos/4584115/medium.jpg
3901022	21	Ch	29.1273	-108.399	2.45744e+06	2016-02-19	12:32:00	11:18:24	0.471111	Temperate forests	https://inaturalist-open-data.s3.amazonaws.com/photos/4584144/medium.jpg
3906930	22	Ch	29.4509	-108.396	2.45668e+06	2014-01-22	05:27:25	04:13:50	0.176273	Temperate forests	https://inaturalist-open-data.s3.amazonaws.com/photos/4591957/medium.jpeg
4020759	23	Ch	29.5806	-108.296	2.45655e+06	2013-09-17	12:54:42	11:41:31	0.487164	Temperate forests	https://inaturalist-open-data.s3.amazonaws.com/photos/4750454/medium.jpeg
4021152	24	Ch	29.43	-108.528	2.45658e+06	2013-10-19	04:30:47	03:16:40	0.136574	Temperate forests	https://inaturalist-open-data.s3.amazonaws.com/photos/4751180/medium.jpeg
4021159	25	Ch	29.5364	-108.59	2.45658e+06	2013-10-17	07:10:56	05:56:34	0.247616	Temperate forests	https://inaturalist-open-data.s3.amazonaws.com/photos/4751189/medium.jpeg
4051921	26	Ch	29.8168	-108.502	2.45662e+06	2013-11-21	15:49:40	14:35:40	0.608102	Temperate forests	https://inaturalist-open-data.s3.amazonaws.com/photos/4798651/medium.jpeg
4094928	27	Ch	29.8111	-108.588	2.45672e+06	2014-07-03	19:58:38	17:44:17	0.739086	Temperate forests	https://inaturalist-open-data.s3.amazonaws.com/photos/4861836/medium.jpg
4094957	28	Ch	29.8044	-108.466	2.45685e+06	2014-07-14	12:56:24	11:42:32	0.48787	Temperate forests	https://inaturalist-open-data.s3.amazonaws.com/photos/4861893/medium.jpg
4095460	29	Ch	29.8409	-108.511	2.4567e+06	2014-07-02	21:25:52	19:11:49	0.799873	Temperate forests	https://inaturalist-open-data.s3.amazonaws.com/photos/4862667/medium.jpg
4096600	30	Ch	29.9427	-108.418	2.45683e+06	2014-06-23	01:53:14	00:39:34	0.0274769	Temperate forests	https://inaturalist-open-data.s3.amazonaws.com/photos/4864502/medium.jpg
4096629	31	Ch	29.9325	-108.526	2.45684e+06	2014-06-29	09:48:45	08:34:39	0.357396	Temperate forests	https://inaturalist-open-data.s3.amazonaws.com/photos/4864549/medium.jpg
4108416	32	Ch	29.9464	-108.403	2.45694e+06	2014-07-10	06:54:17	04:40:40	0.194907	Agricultural-modified areas	https://inaturalist-open-data.s3.amazonaws.com/photos/4882634/medium.jpg
4108674	33	Ch	29.9615	-108.586	2.45685e+06	2014-07-13	08:34:13	07:19:52	0.305463	Temperate forests	https://inaturalist-open-data.s3.amazonaws.com/photos/4883066/medium.jpg
4109395	34	Ch	29.8744	-108.506	2.45686e+06	2014-07-23	07:35:45	06:21:44	0.265093	Temperate forests	https://inaturalist-open-data.s3.amazonaws.com/photos/4884177/medium.jpg
4287014	35	Ch	29.8252	-108.539	2.45749e+06	2016-09-04	16:18:00	15:03:51	0.627674	Temperate forests	https://inaturalist-open-data.s3.amazonaws.com/photos/5139198/medium.jpeg
4287654	36	Ch	28.819	-108.302	2.45719e+06	2015-06-14	15:35:00	13:21:48	0.556806	Temperate forests	https://inaturalist-open-data.s3.amazonaws.com/photos/5140267/medium.jpeg
4667497	37	Mih	19.4264	-102.088	2.45773e+06	2016-07-12	12:19:00	11:30:39	0.479618	Temperate forests	https://inaturalist-open-data.s3.amazonaws.com/photos/5652705/medium.jpeg
4858595	38	Sn	22.6099	-105.586	2.45719e+06	2015-06-13	03:28:00	02:25:39	0.101146	Agricultural-modified areas	https://inaturalist-open-data.s3.amazonaws.com/photos/5899071/medium.jpeg
4858603	39	Sn	22.6159	-105.584	2.45703e+06	2015-07-01	18:58:00	17:55:40	0.746991	Agricultural-modified areas	https://inaturalist-open-data.s3.amazonaws.com/photos/5899104/medium.jpeg
4858616	40	Sn	22.6191	-105.589	2.45723e+06	2015-07-27	06:44:00	05:41:39	0.237257	Tropical forests	https://inaturalist-open-data.s3.amazonaws.com/photos/5899141/medium.jpeg
4858619	41	Sn	22.6203	-105.591	2.45727e+06	2015-08-31	04:17:00	03:14:38	0.135162	Agricultural-modified areas	https://inaturalist-open-data.s3.amazonaws.com/photos/5899146/medium.jpeg
4858620	42	Sn	22.6153	-105.587	2.45706e+06	2015-09-02	00:06:00	23:03:39	0.960868	Agricultural-modified areas	https://inaturalist-open-data.s3.amazonaws.com/photos/5899147/medium.jpeg
4858623	43	Sn	22.6178	-105.589	2.45727e+06	2015-09-09	18:13:00	17:10:39	0.715729	Tropical forests	https://inaturalist-open-data.s3.amazonaws.com/photos/5899154/medium.jpeg
4858625	44	Sn	22.6178	-105.585	2.45729e+06	2015-09-28	20:33:00	19:30:39	0.812951	Agricultural-modified areas	https://inaturalist-open-data.s3.amazonaws.com/photos/5899155/medium.jpeg
4919145	45	Sn	23.6294	-106.666	2.45703e+06	2015-09-01	16:57:10	15:50:30	0.660069	Tropical forests	https://inaturalist-open-data.s3.amazonaws.com/photos/5990508/medium.jpeg
4919547	46	Sn	23.7337	-106.653	2.45768e+06	2016-10-16	11:31:31	10:24:54	0.433958	Tropical forests	https://inaturalist-open-data.s3.amazonaws.com/photos/5991474/medium.jpeg
4919989	47	Sn	23.6959	-106.726	2.45746e+06	2016-09-03	15:42:30	14:35:36	0.608056	Tropical forests	https://inaturalist-open-data.s3.amazonaws.com/photos/5992108/medium.jpeg
4962501	48	Sn	23.648	-106.759	2.45756e+06	2016-06-20	18:41:30	17:34:28	0.732269	Tropical forests	https://inaturalist-open-data.s3.amazonaws.com/photos/6054206/medium.jpeg
4963607	49	Sn	23.6533	-106.767	2.45759e+06	2016-07-21	03:14:37	02:07:33	0.0885764	Tropical forests	https://inaturalist-open-data.s3.amazonaws.com/photos/6055424/medium.jpeg
4973662	50	Jl	20.0073	-103.825	2.4568e+06	2014-05-19	13:40:49	12:45:31	0.531609	Temperate forests	https://static.inaturalist.org/photos/6071128/medium.jpeg
4996851	51	Sn	23.5917	-106.709	2.4576e+06	2016-07-31	22:43:17	21:36:27	0.900312	Tropical forests	https://inaturalist-open-data.s3.amazonaws.com/photos/6107071/medium.jpeg
5000050	52	Sn	23.5384	-106.489	2.45763e+06	2016-08-31	22:23:47	21:17:50	0.887384	Tropical forests	https://inaturalist-open-data.s3.amazonaws.com/photos/6111848/medium.jpeg
5000052	53	Sn	23.4765	-106.598	2.45765e+06	2016-09-15	22:13:38	21:07:14	0.880023	Tropical forests	https://inaturalist-open-data.s3.amazonaws.com/photos/6111864/medium.jpeg
5000054	54	Sn	23.5156	-106.511	2.45758e+06	2016-09-07	13:52:23	12:46:20	0.532176	Agricultural-modified areas	https://inaturalist-open-data.s3.amazonaws.com/photos/6111876/medium.jpeg
5000055	55	Sn	23.5459	-106.525	2.45765e+06	2016-09-15	20:45:44	18:39:38	0.777523	Agricultural-modified areas	https://inaturalist-open-data.s3.amazonaws.com/photos/6111873/medium.jpeg
5000076	56	Sn	23.5841	-106.417	2.45764e+06	2016-09-09	19:41:46	18:36:06	0.775069	Tropical forests	https://inaturalist-open-data.s3.amazonaws.com/photos/6111922/medium.jpeg
5014070	57	Sn	23.6712	-106.659	2.45767e+06	2016-07-10	21:39:04	20:32:26	0.855856	Tropical forests	https://inaturalist-open-data.s3.amazonaws.com/photos/6133132/medium.jpeg
5015307	58	Sn	23.6188	-106.637	2.45758e+06	2016-08-07	19:38:50	18:32:17	0.772419	Tropical forests	https://inaturalist-open-data.s3.amazonaws.com/photos/6134959/medium.jpeg
5028369	59	Sn	23.6875	-106.72	2.45765e+06	2016-09-15	09:34:02	07:27:09	0.310521	Tropical forests	https://inaturalist-open-data.s3.amazonaws.com/photos/6155568/medium.jpeg
5029289	60	Sn	23.6056	-106.631	2.45773e+06	2016-09-12	13:16:33	12:10:02	0.506968	Tropical forests	https://inaturalist-open-data.s3.amazonaws.com/photos/6156716/medium.jpeg
5029433	61	Sn	23.6956	-106.607	2.45773e+06	2016-09-12	13:15:37	12:09:11	0.506377	Tropical forests	https://inaturalist-open-data.s3.amazonaws.com/photos/6156943/medium.jpeg
5030190	62	Sn	23.7805	-106.636	2.45768e+06	2016-10-20	07:57:44	06:51:11	0.285544	Agricultural-modified areas	https://inaturalist-open-data.s3.amazonaws.com/photos/6158063/medium.jpeg
5030469	63	Sn	23.6054	-106.711	2.45768e+06	2016-10-20	07:55:04	06:48:13	0.283484	Tropical forests	https://inaturalist-open-data.s3.amazonaws.com/photos/6158235/medium.jpeg
5038246	64	Sn	23.6162	-106.61	2.45758e+06	2016-10-07	11:41:48	10:35:22	0.441227	Tropical forests	https://inaturalist-open-data.s3.amazonaws.com/photos/6170990/medium.jpeg
5038252	65	Sn	23.6539	-106.767	2.45773e+06	2016-10-12	18:33:59	17:26:55	0.727025	Tropical forests	https://inaturalist-open-data.s3.amazonaws.com/photos/6171057/medium.jpeg
5038557	66	Sn	23.7275	-106.74	2.45773e+06	2016-10-12	18:34:56	17:27:58	0.727755	Tropical forests	https://inaturalist-open-data.s3.amazonaws.com/photos/6171390/medium.jpeg
5038561	67	Sn	23.7685	-106.716	2.45768e+06	2016-10-20	17:40:01	16:33:09	0.689688	Agricultural-modified areas	https://inaturalist-open-data.s3.amazonaws.com/photos/6171572/medium.jpeg
5038645	68	Sn	23.7117	-106.691	2.4577e+06	2016-10-11	23:06:42	21:59:56	0.91662	Tropical forests	https://inaturalist-open-data.s3.amazonaws.com/photos/6171639/medium.jpeg
5038925	69	Sn	23.729	-106.78	2.45768e+06	2016-10-15	09:35:16	08:28:09	0.352882	Agricultural-modified areas	https://inaturalist-open-data.s3.amazonaws.com/photos/6171970/medium.jpeg
5124819	70	Jl	20.6981	-103.488	2.45775e+06	2016-12-25	05:46:41	04:52:44	0.203287	Temperate forests	https://inaturalist-open-data.s3.amazonaws.com/photos/6305119/medium.jpg
5150727	71	Ch	30.0997	-108.538	2.45772e+06	2016-11-23	07:56:00	06:41:51	0.279062	Temperate forests	https://inaturalist-open-data.s3.amazonaws.com/photos/6344368/medium.jpeg
5150745	72	Ch	30.1256	-108.479	2.45762e+06	2016-08-20	08:56:00	07:42:05	0.320891	Temperate forests	https://inaturalist-open-data.s3.amazonaws.com/photos/6344405/medium.jpeg
5150824	73	Ch	30.0874	-108.597	2.45762e+06	2016-08-20	09:43:00	08:28:37	0.353206	Temperate forests	https://inaturalist-open-data.s3.amazonaws.com/photos/6344417/medium.jpeg
5150838	74	Ch	30.0262	-108.569	2.45762e+06	2016-08-21	13:21:00	12:06:43	0.504664	Temperate forests	https://inaturalist-open-data.s3.amazonaws.com/photos/6344453/medium.jpeg
5281448	75	Sn	23.6817	-106.59	2.4578e+06	2017-02-14	16:24:54	15:18:32	0.63787	Agricultural-modified areas	https://inaturalist-open-data.s3.amazonaws.com/photos/6530284/medium.jpg
5437995	76	Mx	19.26	-99.9494	2.45783e+06	2017-03-19	12:17:00	11:37:12	0.484167	Temperate forests	https://inaturalist-open-data.s3.amazonaws.com/photos/6691093/medium.jpg
5482899	77	Ch	29.8032	-108.528	2.45762e+06	2016-08-22	20:25:00	19:10:53	0.799225	Temperate forests	https://inaturalist-open-data.s3.amazonaws.com/photos/6753062/medium.jpeg
5482929	78	Ch	29.8682	-108.483	2.45761e+06	2016-08-13	07:25:00	06:11:04	0.257685	Temperate forests	https://inaturalist-open-data.s3.amazonaws.com/photos/6753114/medium.jpeg
5482948	79	Ch	29.9684	-108.503	2.45761e+06	2016-08-14	21:27:00	20:12:59	0.84235	Temperate forests	https://inaturalist-open-data.s3.amazonaws.com/photos/6753156/medium.jpeg
5483553	80	Ch	29.965	-108.518	2.45764e+06	2016-08-09	10:38:00	09:23:56	0.39162	Temperate forests	https://inaturalist-open-data.s3.amazonaws.com/photos/6754075/medium.jpeg
5483727	81	Ch	29.8117	-108.451	2.45762e+06	2016-08-15	14:41:00	12:27:12	0.518889	Temperate forests	https://inaturalist-open-data.s3.amazonaws.com/photos/6754175/medium.jpeg
5518414	82	Ch	29.85	-108.549	2.45762e+06	2016-08-15	06:00:00	04:45:48	0.198472	Temperate forests	https://inaturalist-open-data.s3.amazonaws.com/photos/6806545/medium.jpeg
5518459	83	Ch	29.9958	-108.455	2.45763e+06	2016-08-29	10:25:00	09:11:11	0.382766	Temperate forests	https://inaturalist-open-data.s3.amazonaws.com/photos/6806567/medium.jpeg
5518521	84	Ch	29.8328	-108.415	2.45767e+06	2016-08-10	11:21:00	10:07:20	0.421759	Temperate forests	https://inaturalist-open-data.s3.amazonaws.com/photos/6806663/medium.jpeg
5518602	85	Ch	29.938	-108.514	2.45765e+06	2016-09-14	15:21:00	13:06:57	0.546493	Temperate forests	https://inaturalist-open-data.s3.amazonaws.com/photos/6806802/medium.jpeg
5518729	86	Ch	29.8195	-108.58	2.45743e+06	2016-09-02	17:15:00	16:00:41	0.667141	Temperate forests	https://inaturalist-open-data.s3.amazonaws.com/photos/6806874/medium.jpeg
5518817	87	Ch	29.8861	-108.535	2.45764e+06	2016-08-09	17:32:00	16:17:52	0.679074	Temperate forests	https://inaturalist-open-data.s3.amazonaws.com/photos/6806917/medium.jpeg
5518856	88	Ch	29.9152	-108.47	2.45767e+06	2016-08-10	00:14:00	23:00:07	0.958414	Temperate forests	https://inaturalist-open-data.s3.amazonaws.com/photos/6806974/medium.jpeg
5518978	89	Ch	29.9314	-108.537	2.45763e+06	2016-08-28	22:35:00	21:20:51	0.889479	Temperate forests	https://inaturalist-open-data.s3.amazonaws.com/photos/6807167/medium.jpeg
7131997	90	Dgo	23.4938	-104.235	2.4571e+06	2016-03-20	14:52:00	13:55:04	0.579907	Temperate forests	https://inaturalist-open-data.s3.amazonaws.com/photos/9178038/medium.jpeg
7132763	91	Dgo	23.4674	-104.236	2.4571e+06	2015-03-21	09:00:00	08:03:03	0.335451	Temperate forests	https://inaturalist-open-data.s3.amazonaws.com/photos/9179444/medium.jpeg
7138154	92	Sn	23.6842	-106.59	2.45792e+06	2017-06-15	19:57:00	18:50:38	0.785162	Agricultural-modified areas	https://inaturalist-open-data.s3.amazonaws.com/photos/9188554/medium.jpg
7439676	93	Ch	29.2377	-108.316	2.45793e+06	2017-06-29	06:23:00	04:09:44	0.173426	Temperate forests	https://inaturalist-open-data.s3.amazonaws.com/photos/9671577/medium.jpeg
7496656	94	Ch	29.8871	-108.516	2.45793e+06	2017-06-28	19:25:00	18:10:56	0.757593	Temperate forests	https://inaturalist-open-data.s3.amazonaws.com/photos/9765556/medium.jpeg
7511595	95	Ch	29.6736	-108.133	2.45782e+06	2017-04-03	19:46:00	18:33:28	0.773241	Temperate forests	https://inaturalist-open-data.s3.amazonaws.com/photos/9790088/medium.jpeg
7511669	96	Ch	29.7373	-108.038	2.45803e+06	2017-04-10	02:28:00	01:15:51	0.0526736	Temperate forests	https://inaturalist-open-data.s3.amazonaws.com/photos/9790243/medium.jpeg
7511683	97	Ch	29.6723	-108.135	2.45786e+06	2017-04-13	19:11:00	17:58:28	0.748935	Temperate forests	https://inaturalist-open-data.s3.amazonaws.com/photos/9790291/medium.jpeg
7908076	98	Mx	19.2251	-99.9353	2.45785e+06	2017-09-04	17:16:00	16:36:16	0.691852	Temperate forests	https://inaturalist-open-data.s3.amazonaws.com/photos/10433803/medium.jpeg
8057832	99	Sn	25.9925	-108.405	2.45785e+06	2017-07-04	08:01:46	06:48:09	0.283438	Tropical forests	https://inaturalist-open-data.s3.amazonaws.com/photos/10675733/medium.jpg
8272368	100	Ch	29.616	-108.142	2.45799e+06	2017-08-24	08:21:00	07:08:26	0.297523	Temperate forests	https://inaturalist-open-data.s3.amazonaws.com/photos/10972993/medium.jpeg
8272401	101	Ch	29.6537	-108.114	2.45788e+06	2017-09-05	18:50:00	17:37:33	0.73441	Temperate forests	https://inaturalist-open-data.s3.amazonaws.com/photos/10973049/medium.jpeg
9114975	102	Gto	21.3146	-100.336	2.45774e+06	2016-12-18	11:39:00	10:57:39	0.456701	Temperate forests	https://inaturalist-open-data.s3.amazonaws.com/photos/12315305/medium.jpg
9215619	103	Ch	31.1019	-108.36	2.45801e+06	2017-10-09	14:54:00	13:40:34	0.569838	Grasslands	https://inaturalist-open-data.s3.amazonaws.com/photos/12466174/medium.jpg
9242898	104	Ch	31.0856	-108.336	2.45795e+06	2017-07-18	19:37:00	18:23:39	0.766424	Shrublands	https://inaturalist-open-data.s3.amazonaws.com/photos/12512037/medium.jpeg
9627200	105	Zc	22.3414	-101.432	2.4583e+06	2018-01-07	12:56:00	12:10:16	0.50713	Grasslands	https://inaturalist-open-data.s3.amazonaws.com/photos/13142164/medium.jpeg
9710088	106	Mx	19.0347	-99.0512	2.45602e+06	2012-05-04	08:39:56	07:03:44	0.294259	Temperate forests	https://inaturalist-open-data.s3.amazonaws.com/photos/13278588/medium.jpeg
9811624	107	Zc	22.2014	-101.507	2.45797e+06	2017-02-08	07:21:00	06:34:58	0.274282	Grasslands	https://inaturalist-open-data.s3.amazonaws.com/photos/13427173/medium.jpeg
9811723	108	Zc	22.2878	-101.49	2.45803e+06	2017-05-10	20:34:54	19:48:56	0.825648	Shrublands	https://inaturalist-open-data.s3.amazonaws.com/photos/13427351/medium.jpeg
9811899	109	Zc	22.226	-101.476	2.45805e+06	2017-10-24	05:53:44	05:07:50	0.213773	Temperate forests	https://inaturalist-open-data.s3.amazonaws.com/photos/13427685/medium.jpeg
9919179	110	Jl	21.9	-101.8	2.45762e+06	2017-08-21	14:20:41	13:33:29	0.564919	Grasslands	https://inaturalist-open-data.s3.amazonaws.com/photos/13607389/medium.jpeg
10021210	111	Mx	19.0514	-99.1495	2.45805e+06	2017-10-28	03:32:00	02:55:24	0.121806	Temperate forests	https://inaturalist-open-data.s3.amazonaws.com/photos/13780465/medium.jpg
10022952	112	Zc	22.599	-102.019	2.45808e+06	2017-11-27	05:01:21	04:13:17	0.175891	Agricultural-modified areas	https://inaturalist-open-data.s3.amazonaws.com/photos/13783879/medium.jpeg
10036699	113	Mx	25.7757	-98.7654	2.45845e+06	2018-02-12	19:56:00	19:20:56	0.806204	Grasslands	https://inaturalist-open-data.s3.amazonaws.com/photos/13807625/medium.jpg
10135589	114	Zc	22.3819	-101.4	2.45801e+06	2017-09-13	02:51:00	02:05:24	0.0870833	Agricultural-modified areas	https://inaturalist-open-data.s3.amazonaws.com/photos/13980363/medium.jpeg
10379716	115	Ch	30.153	-108.534	2.45805e+06	2017-10-22	10:18:00	09:03:52	0.377685	Temperate forests	https://inaturalist-open-data.s3.amazonaws.com/photos/14404785/medium.jpeg
10381126	116	Ch	30.15	-108.553	2.45802e+06	2017-09-27	21:01:00	19:46:47	0.824155	Agricultural-modified areas	https://inaturalist-open-data.s3.amazonaws.com/photos/14407435/medium.jpeg
10565059	117	Ch	31.1185	-108.35	2.4583e+06	2018-03-07	18:01:00	16:47:36	0.699722	Grasslands	https://inaturalist-open-data.s3.amazonaws.com/photos/14719653/medium.jpg
11029729	118	Jl	20.7929	-103.495	2.45815e+06	2018-01-29	10:31:32	09:37:33	0.401076	Agricultural-modified areas	https://inaturalist-open-data.s3.amazonaws.com/photos/15556769/medium.jpg
11440281	119	Son	27.194	-108.842	2.45824e+06	2018-03-05	03:36:00	02:20:38	0.097662	Tropical forests	https://static.inaturalist.org/photos/16318422/medium.jpg
11443724	120	Ch	31.0708	-108.357	2.45823e+06	2018-04-20	09:36:00	08:22:34	0.349005	Shrublands	https://inaturalist-open-data.s3.amazonaws.com/photos/16324507/medium.png
12709556	121	Gto	20.394	-100.727	2.45822e+06	2018-04-13	23:55:00	23:12:06	0.966736	Agricultural-modified areas	https://inaturalist-open-data.s3.amazonaws.com/photos/18402701/medium.jpeg
13188103	122	Ch	29.4116	-108.794	2.45817e+06	2018-02-25	18:23:00	17:07:49	0.713762	Shrublands	https://inaturalist-open-data.s3.amazonaws.com/photos/19277227/medium.jpeg
13209975	123	Ox	17.1446	-96.6797	2.45732e+06	2015-10-25	20:43:58	20:17:15	0.845313	Temperate forests	https://inaturalist-open-data.s3.amazonaws.com/photos/19315468/medium.jpg
13210073	124	Ox	17.1859	-96.7048	2.45771e+06	2016-11-21	22:49:44	22:22:55	0.932581	Temperate forests	https://inaturalist-open-data.s3.amazonaws.com/photos/19315716/medium.jpg
13210309	125	Ox	16.9396	-96.4146	2.45726e+06	2015-08-24	06:02:30	05:36:50	0.233912	Tropical forests	https://inaturalist-open-data.s3.amazonaws.com/photos/19316031/medium.jpg
13210593	126	Ox	17.6408	-97.9932	2.45604e+06	2012-04-22	08:27:39	07:55:41	0.330336	Tropical forests	https://inaturalist-open-data.s3.amazonaws.com/photos/19316536/medium.jpg
13210669	127	Ox	16.9569	-96.4389	2.45705e+06	2015-01-28	00:22:52	23:57:07	0.997998	Tropical forests	https://inaturalist-open-data.s3.amazonaws.com/photos/19316652/medium.jpg
13689061	128	Nl	25.7212	-98.8053	2.45792e+06	2017-06-17	19:20:00	18:44:47	0.7811	Shrublands	https://inaturalist-open-data.s3.amazonaws.com/photos/20162795/medium.jpg
13774156	129	Ox	17.1247	-96.5422	2.45704e+06	2015-01-14	10:40:30	10:14:20	0.42662	Temperate forests	https://inaturalist-open-data.s3.amazonaws.com/photos/20309638/medium.jpg
13784117	130	Ch	29.1093	-108.379	2.45827e+06	2018-05-06	13:26:00	12:12:29	0.508669	Temperate forests	https://inaturalist-open-data.s3.amazonaws.com/photos/20327010/medium.jpeg
13784184	131	Ch	29.1139	-108.313	2.45826e+06	2018-05-23	15:57:00	14:43:45	0.613715	Temperate forests	https://inaturalist-open-data.s3.amazonaws.com/photos/20327123/medium.jpeg
13784686	132	Ch	29.1467	-108.222	2.45825e+06	2018-05-15	18:30:00	17:17:07	0.72022	Temperate forests	https://inaturalist-open-data.s3.amazonaws.com/photos/20328098/medium.jpeg
13784872	133	Ch	29.001	-108.335	2.45826e+06	2018-05-23	13:03:00	11:49:40	0.492824	Temperate forests	https://inaturalist-open-data.s3.amazonaws.com/photos/20328447/medium.jpeg
14953924	134	Nl	25.7581	-98.7292	2.45793e+06	2017-06-22	21:30:00	19:55:05	0.829919	Shrublands	https://inaturalist-open-data.s3.amazonaws.com/photos/22307031/medium.jpg
14997001	135	Nl	25.7089	-98.6707	2.45776e+06	2017-09-01	23:07:00	22:32:19	0.939109	Grasslands	https://inaturalist-open-data.s3.amazonaws.com/photos/22373146/medium.jpeg
14997352	136	Nl	25.6618	-98.7804	2.45782e+06	2017-08-03	10:58:00	10:22:53	0.432558	Grasslands	https://inaturalist-open-data.s3.amazonaws.com/photos/22373909/medium.jpg
15086674	137	Ch	29.939	-108.491	2.45827e+06	2018-05-28	18:45:00	17:31:02	0.729884	Temperate forests	https://inaturalist-open-data.s3.amazonaws.com/photos/22531546/medium.jpeg
15176177	138	Qro	20.6831	-100.346	2.45833e+06	2018-07-31	21:41:00	19:59:37	0.833067	Tropical forests	https://inaturalist-open-data.s3.amazonaws.com/photos/22694747/medium.jpeg
15176269	139	Ch	29.6626	-108.059	2.45815e+06	2018-01-30	19:28:00	18:15:46	0.760949	Temperate forests	https://inaturalist-open-data.s3.amazonaws.com/photos/22694932/medium.jpeg
15176758	140	Ch	29.6794	-108.175	2.45815e+06	2018-01-31	13:58:46	12:46:04	0.531991	Temperate forests	https://inaturalist-open-data.s3.amazonaws.com/photos/22695908/medium.jpeg
16213379	141	Ch	31.0856	-108.336	2.45835e+06	2018-08-24	17:28:00	16:14:39	0.67684	Shrublands	https://inaturalist-open-data.s3.amazonaws.com/photos/24326783/medium.png
16660089	142	Tam	25.6892	-98.3638	2.45645e+06	2013-05-06	00:59:55	23:26:28	0.976713	Agricultural-modified areas	https://inaturalist-open-data.s3.amazonaws.com/photos/25121374/medium.jpeg
16663767	143	Tam	25.6453	-98.3661	2.45709e+06	2015-12-03	01:36:33	01:03:05	0.0438079	Agricultural-modified areas	https://inaturalist-open-data.s3.amazonaws.com/photos/25127722/medium.jpeg
17218067	144	Nl	25.8403	-99.697	2.45843e+06	2018-12-11	23:04:00	22:25:13	0.934178	Shrublands	https://static.inaturalist.org/photos/26105477/medium.jpg
17409779	145	Coa	27.9522	-101.83	2.45846e+06	2018-06-12	05:49:06	05:01:47	0.209572	Temperate forests	https://static.inaturalist.org/photos/26453297/medium.jpeg
17804729	146	Slp	22.0705	-100.62	2.45796e+06	2017-07-25	06:49:00	06:06:31	0.254525	Grasslands	https://static.inaturalist.org/photos/27168381/medium.jpeg
17805219	147	Slp	22.0703	-100.621	2.45792e+06	2017-06-14	12:08:00	11:25:31	0.476053	Grasslands	https://static.inaturalist.org/photos/27169346/medium.jpeg
17805366	148	Slp	22.071	-100.62	2.45792e+06	2017-06-15	00:38:00	23:55:31	0.996887	Grasslands	https://static.inaturalist.org/photos/27169633/medium.jpeg
17830001	149	Ch	31.1019	-108.36	2.45813e+06	2018-10-01	18:34:00	17:20:34	0.722616	Grasslands	https://inaturalist-open-data.s3.amazonaws.com/photos/27213648/medium.png
17830010	150	Ch	31.1019	-108.36	2.45841e+06	2018-10-20	13:02:00	11:48:34	0.49206	Grasslands	https://inaturalist-open-data.s3.amazonaws.com/photos/27213696/medium.png
17830373	151	Ch	31.0788	-108.373	2.45816e+06	2018-10-02	05:28:00	04:14:31	0.176748	Grasslands	https://inaturalist-open-data.s3.amazonaws.com/photos/27214073/medium.png
17830374	152	Ch	31.0788	-108.373	2.45819e+06	2018-10-03	19:38:00	18:24:31	0.767025	Grasslands	https://inaturalist-open-data.s3.amazonaws.com/photos/27214095/medium.png
17830375	153	Ch	31.0788	-108.373	2.45831e+06	2018-10-07	05:32:00	04:18:31	0.179525	Grasslands	https://inaturalist-open-data.s3.amazonaws.com/photos/27214118/medium.png
17830376	154	Ch	31.0788	-108.373	2.45837e+06	2018-10-09	17:16:00	16:02:31	0.668414	Grasslands	https://inaturalist-open-data.s3.amazonaws.com/photos/27214166/medium.png
17830380	155	Ch	31.0788	-108.373	2.45834e+06	2018-10-08	18:22:00	17:08:31	0.714248	Grasslands	https://inaturalist-open-data.s3.amazonaws.com/photos/27214208/medium.png
17830381	156	Ch	31.0788	-108.373	2.45841e+06	2018-10-17	02:16:00	01:02:31	0.0434144	Grasslands	https://inaturalist-open-data.s3.amazonaws.com/photos/27214206/medium.png
17830382	157	Ch	31.0788	-108.373	2.45841e+06	2018-10-18	18:22:00	17:08:31	0.714248	Grasslands	https://inaturalist-open-data.s3.amazonaws.com/photos/27214213/medium.png
17830384	158	Ch	31.0787	-108.373	2.45841e+06	2018-10-21	18:34:00	17:20:31	0.722581	Grasslands	https://inaturalist-open-data.s3.amazonaws.com/photos/27214276/medium.png
18466670	159	Dgo	23.2534	-104.145	2.45835e+06	2018-08-22	18:09:49	17:13:14	0.717523	Temperate forests	https://inaturalist-open-data.s3.amazonaws.com/photos/28235999/medium.jpeg
18682433	160	Ch	29.2044	-108.229	2.45842e+06	2018-10-29	13:07:00	11:54:05	0.495891	Agricultural-modified areas	https://inaturalist-open-data.s3.amazonaws.com/photos/28601203/medium.jpeg
18795470	161	Tm	25.3753	-97.5181	2.45746e+06	2016-10-03	19:18:35	18:48:31	0.783692	Riparian vegetation	https://inaturalist-open-data.s3.amazonaws.com/photos/28788799/medium.jpeg
18837252	162	Ch	28.8282	-103.64	2.45811e+06	2017-12-18	09:24:22	08:29:48	0.354028	Grasslands	https://inaturalist-open-data.s3.amazonaws.com/photos/28856005/medium.jpeg
18842144	163	Ch	28.8282	-103.63	2.45839e+06	2018-02-10	20:19:00	19:24:29	0.808669	Grasslands	https://inaturalist-open-data.s3.amazonaws.com/photos/28864275/medium.jpeg
18866770	164	Coa	28.9399	-102.463	2.45586e+06	2011-10-22	08:26:12	07:36:21	0.31691	Temperate forests	https://static.inaturalist.org/photos/28907510/medium.jpeg
18869417	165	Coa	29.0024	-102.757	2.45559e+06	2011-01-28	02:58:55	02:07:53	0.0888079	Shrublands	https://static.inaturalist.org/photos/28911848/medium.jpeg
18966573	166	Coa	29.1235	-102.719	2.45605e+06	2012-06-05	22:50:17	20:59:25	0.874595	Temperate forests	https://static.inaturalist.org/photos/29077492/medium.jpeg
19001906	167	Coa	28.9973	-102.596	2.45609e+06	2012-06-14	04:27:56	02:37:33	0.10941	Temperate forests	https://static.inaturalist.org/photos/29138059/medium.jpeg
19002113	168	Coa	28.8597	-102.538	2.45608e+06	2012-06-06	16:40:08	14:49:59	0.618044	Grasslands	https://static.inaturalist.org/photos/29138468/medium.jpeg
19055919	169	Ch	28.8284	-103.639	2.45839e+06	2018-02-10	20:19:00	19:24:27	0.808646	Grasslands	https://static.inaturalist.org/photos/29232542/medium.jpeg
19073319	170	Ch	28.6369	-106.154	2.4584e+06	2018-10-10	15:39:30	14:34:53	0.607558	Shrublands	https://static.inaturalist.org/photos/29263940/medium.jpg
19103769	171	Ox	16.9989	-96.3714	2.45846e+06	2018-10-12	11:42:33	11:17:04	0.470185	Temperate forests	https://inaturalist-open-data.s3.amazonaws.com/photos/29318237/medium.jpg
19663093	172	Slp	22.0665	-100.622	2.45793e+06	2017-06-26	23:58:00	23:15:31	0.969109	Grasslands	https://static.inaturalist.org/photos/30283879/medium.jpeg
19663230	173	Slp	22.0646	-100.616	2.45793e+06	2017-06-27	14:05:00	13:22:32	0.557315	Temperate forests	https://static.inaturalist.org/photos/30283908/medium.jpeg
19663328	174	Slp	22.0737	-100.619	2.45792e+06	2017-06-18	07:42:00	06:59:31	0.291331	Temperate forests	https://static.inaturalist.org/photos/30284350/medium.jpeg
19664322	175	Slp	22.0683	-100.621	2.45793e+06	2017-06-21	02:01:00	01:18:31	0.0545255	Grasslands	https://static.inaturalist.org/photos/30284815/medium.jpeg
19664984	176	Slp	22.0682	-100.619	2.45798e+06	2017-08-16	13:44:00	13:01:31	0.54272	Grasslands	https://static.inaturalist.org/photos/30286661/medium.jpeg
19738488	177	Sn	23.2996	-106.443	2.4587e+06	2019-01-08	19:04:00	17:58:14	0.748773	Tropical forests	https://static.inaturalist.org/photos/30412240/medium.jpeg
19771461	178	Slp	22.0646	-100.62	2.45796e+06	2017-07-26	21:29:00	20:46:31	0.865637	Grasslands	https://static.inaturalist.org/photos/30467493/medium.jpeg
19771463	179	Slp	22.067	-100.62	2.45796e+06	2017-07-27	20:41:00	19:58:31	0.832303	Grasslands	https://static.inaturalist.org/photos/30467521/medium.jpeg
19771848	180	Slp	22.0698	-100.616	2.45779e+06	2017-08-02	20:37:00	19:54:32	0.829537	Temperate forests	https://static.inaturalist.org/photos/30468087/medium.jpeg
19771849	181	Slp	22.0683	-100.616	2.458e+06	2017-08-09	21:16:00	20:33:32	0.85662	Temperate forests	https://static.inaturalist.org/photos/30468129/medium.jpeg
19847272	182	Coa	28.7852	-102.476	2.45582e+06	2011-09-14	19:19:25	18:29:31	0.770498	Shrublands	https://static.inaturalist.org/photos/30599245/medium.jpeg
19848107	183	Coa	28.7693	-102.477	2.45587e+06	2011-09-11	04:23:43	02:33:49	0.106817	Shrublands	https://static.inaturalist.org/photos/30600604/medium.jpeg
20029864	184	Ags	21.98	-102.196	2.45851e+06	2019-01-31	18:36:01	17:47:14	0.741134	Agricultural-modified areas	https://inaturalist-open-data.s3.amazonaws.com/photos/30920255/medium.jpeg
20188321	185	Ch	29.3147	-104.145	2.45847e+06	2018-12-16	09:40:30	08:43:55	0.363831	Shrublands	https://static.inaturalist.org/photos/31157546/medium.jpeg
20188488	186	Ch	29.347	-104.207	2.45845e+06	2018-11-24	09:38:00	08:41:10	0.361921	Shrublands	https://static.inaturalist.org/photos/31157803/medium.jpeg
20188707	187	Ch	29.3362	-104.218	2.45844e+06	2018-11-14	02:08:00	01:11:08	0.0493981	Shrublands	https://static.inaturalist.org/photos/31158248/medium.jpeg
20202334	188	Ags	21.9796	-102.196	2.45852e+06	2019-07-02	09:30:27	08:41:40	0.362269	Agricultural-modified areas	https://inaturalist-open-data.s3.amazonaws.com/photos/31182305/medium.jpg
20202351	189	Ags	21.9794	-102.196	2.45852e+06	2019-04-02	18:06:19	17:17:32	0.720509	Agricultural-modified areas	https://inaturalist-open-data.s3.amazonaws.com/photos/31182335/medium.jpg
20288872	190	Dgo	23.4254	-104.288	2.45794e+06	2017-01-07	16:23:01	15:25:52	0.642963	Temperate forests	https://inaturalist-open-data.s3.amazonaws.com/photos/31321026/medium.jpeg
20560605	191	Ch	29.8361	-108.285	2.45839e+06	2018-09-30	00:53:00	23:39:52	0.986019	Temperate forests	https://inaturalist-open-data.s3.amazonaws.com/photos/31742773/medium.jpeg
20563613	192	Ch	29.6776	-108.216	2.45841e+06	2018-10-20	00:38:00	23:25:08	0.975787	Temperate forests	https://inaturalist-open-data.s3.amazonaws.com/photos/31747511/medium.jpeg
20809204	193	Nay	22.3998	-105.475	2.45515e+06	2009-11-16	21:26:00	20:24:06	0.850069	Agricultural-modified areas	https://inaturalist-open-data.s3.amazonaws.com/photos/32093277/medium.jpg
20809207	194	Nay	21.919	-105.257	2.45507e+06	2009-08-24	09:12:00	07:10:58	0.299282	Agricultural-modified areas	https://inaturalist-open-data.s3.amazonaws.com/photos/32093279/medium.jpg
20811478	195	Nay	22.369	-105.589	2.45547e+06	2010-01-10	22:31:00	21:28:39	0.894896	Tropical forests	https://inaturalist-open-data.s3.amazonaws.com/photos/32095541/medium.jpg
20816373	196	Nay	22.1567	-105.49	2.45589e+06	2011-11-26	19:12:00	18:10:02	0.756968	Riparian vegetation	https://inaturalist-open-data.s3.amazonaws.com/photos/32098871/medium.jpg
20855780	197	Ch	29.8994	-108.462	2.45844e+06	2018-11-21	14:43:00	13:29:09	0.56191	Temperate forests	https://inaturalist-open-data.s3.amazonaws.com/photos/32175062/medium.jpeg
20856780	198	Ch	29.8546	-108.549	2.45844e+06	2018-11-20	18:05:00	16:50:48	0.701944	Temperate forests	https://inaturalist-open-data.s3.amazonaws.com/photos/32176403/medium.jpeg
20859254	199	Ch	29.9648	-108.459	2.45842e+06	2018-10-25	04:20:00	02:06:10	0.0876157	Temperate forests	https://inaturalist-open-data.s3.amazonaws.com/photos/32180601/medium.jpeg
20862488	200	Ch	29.8047	-108.432	2.45842e+06	2018-10-27	09:16:00	08:02:16	0.334907	Temperate forests	https://inaturalist-open-data.s3.amazonaws.com/photos/32186529/medium.jpeg
20935647	201	Bc	30.2082	-115.727	2.45873e+06	2019-02-09	06:27:00	04:44:05	0.19728	Shrublands	https://static.inaturalist.org/photos/32315893/medium.jpg
20956411	202	Ch	29.863	-108.449	2.45845e+06	2018-11-24	09:42:00	08:28:12	0.352917	Temperate forests	https://inaturalist-open-data.s3.amazonaws.com/photos/32354140/medium.jpeg
20978433	203	Ch	30.0814	-108.42	2.45845e+06	2018-11-30	01:14:00	00:00:19	0.000219907	Temperate forests	https://inaturalist-open-data.s3.amazonaws.com/photos/32395406/medium.jpeg
21156569	204	Ch	29.8318	-108.454	2.45846e+06	2018-11-12	11:11:00	09:57:11	0.414711	Temperate forests	https://inaturalist-open-data.s3.amazonaws.com/photos/32737293/medium.jpeg
21183970	205	Sn	23.6861	-106.595	2.45795e+06	2017-07-15	00:57:46	23:51:23	0.994016	Tropical forests	https://inaturalist-open-data.s3.amazonaws.com/photos/33460215/medium.jpeg
21183980	206	Sn	23.6861	-106.595	2.45796e+06	2017-07-27	03:51:20	02:44:57	0.114549	Tropical forests	https://inaturalist-open-data.s3.amazonaws.com/photos/33460034/medium.jpeg
21183993	207	Sn	23.7428	-106.676	2.45788e+06	2017-11-05	06:54:13	05:47:31	0.241331	Tropical forests	https://inaturalist-open-data.s3.amazonaws.com/photos/33459869/medium.jpeg
21184006	208	Sn	23.6605	-106.61	2.45842e+06	2018-02-11	13:41:56	12:35:30	0.524653	Tropical forests	https://inaturalist-open-data.s3.amazonaws.com/photos/33459707/medium.jpeg
21184030	209	Sn	23.6758	-106.597	2.45843e+06	2018-03-11	02:49:31	01:43:08	0.0716204	Tropical forests	https://inaturalist-open-data.s3.amazonaws.com/photos/33459245/medium.jpeg
21217663	210	Nay	21.9108	-105.304	2.45507e+06	2009-08-24	09:21:00	08:19:47	0.347072	Tropical forests	https://inaturalist-open-data.s3.amazonaws.com/photos/32797347/medium.jpeg
21329179	211	Nay	29.4733	-110.737	2.45777e+06	2017-01-17	04:14:24	02:51:27	0.119063	Riparian vegetation	https://inaturalist-open-data.s3.amazonaws.com/photos/32983982/medium.jpeg
21394706	212	Son	29.3185	-110.543	2.45823e+06	2018-04-17	05:23:29	04:01:19	0.167581	Shrublands	https://inaturalist-open-data.s3.amazonaws.com/photos/33095206/medium.jpeg
21394707	213	Son	29.3185	-110.543	2.45823e+06	2018-04-17	10:02:06	08:39:56	0.361065	Shrublands	https://inaturalist-open-data.s3.amazonaws.com/photos/33095218/medium.jpeg
21394715	214	Son	29.3185	-110.543	2.45823e+06	2018-04-19	02:56:55	01:34:45	0.0657986	Shrublands	https://inaturalist-open-data.s3.amazonaws.com/photos/33095293/medium.jpeg
21469221	215	Nay	21.95	-105.516	2.45507e+06	2009-08-22	17:58:00	16:55:56	0.705509	Riparian vegetation	https://inaturalist-open-data.s3.amazonaws.com/photos/33218691/medium.jpeg
21612274	216	Nay	22.394	-105.653	2.45519e+06	2009-12-20	22:52:00	21:49:23	0.909294	Riparian vegetation	https://inaturalist-open-data.s3.amazonaws.com/photos/33451531/medium.jpeg
21612288	217	Nay	22.2946	-105.474	2.45522e+06	2010-01-23	22:02:00	21:00:06	0.875069	Agricultural-modified areas	https://inaturalist-open-data.s3.amazonaws.com/photos/33451585/medium.jpeg
21612977	218	Nay	22.2706	-105.405	2.45487e+06	2009-11-02	03:36:00	02:34:23	0.107211	Agricultural-modified areas	https://inaturalist-open-data.s3.amazonaws.com/photos/33458148/medium.jpeg
21616028	219	Nay	21.7902	-105.466	2.45528e+06	2010-03-24	16:43:00	15:41:08	0.653565	Riparian vegetation	https://inaturalist-open-data.s3.amazonaws.com/photos/33463478/medium.jpeg
21616273	220	Nay	21.7932	-105.462	2.45528e+06	2010-03-23	16:43:00	15:41:09	0.653576	Riparian vegetation	https://inaturalist-open-data.s3.amazonaws.com/photos/33463755/medium.jpeg
21675596	221	Nay	21.7122	-105.474	2.45563e+06	2011-05-03	02:47:00	00:45:06	0.0313194	Agricultural-modified areas	https://inaturalist-open-data.s3.amazonaws.com/photos/33561146/medium.jpeg
21677013	222	Nay	22.3185	-105.549	2.45577e+06	2011-07-30	15:33:00	14:30:48	0.604722	Agricultural-modified areas	https://inaturalist-open-data.s3.amazonaws.com/photos/33561657/medium.jpeg
21677069	223	Nay	22.2875	-105.432	2.45585e+06	2011-10-13	07:31:00	06:29:16	0.270324	Agricultural-modified areas	https://inaturalist-open-data.s3.amazonaws.com/photos/33563776/medium.jpeg
21677077	224	Nay	22.2181	-105.561	2.45575e+06	2011-11-07	06:26:00	05:23:45	0.224826	Riparian vegetation	https://inaturalist-open-data.s3.amazonaws.com/photos/33563833/medium.jpeg
21677079	225	Nay	22.345	-105.416	2.45588e+06	2011-11-16	04:21:00	03:19:20	0.138426	Agricultural-modified areas	https://inaturalist-open-data.s3.amazonaws.com/photos/33563838/medium.jpeg
21677657	226	Nay	22.2397	-105.537	2.45577e+06	2011-07-30	07:43:00	06:40:51	0.278368	Riparian vegetation	https://inaturalist-open-data.s3.amazonaws.com/photos/33564777/medium.jpeg
21678306	227	Nay	22.0368	-105.599	2.45577e+06	2011-07-31	17:19:00	16:16:36	0.678194	Riparian vegetation	https://inaturalist-open-data.s3.amazonaws.com/photos/33565729/medium.jpeg
21678309	228	Nay	22.0521	-105.425	2.45577e+06	2011-07-30	19:56:00	18:54:18	0.787708	Riparian vegetation	https://inaturalist-open-data.s3.amazonaws.com/photos/33565733/medium.jpeg
21678311	229	Nay	22.0017	-105.429	2.45557e+06	2011-08-01	05:09:00	03:07:17	0.130058	Riparian vegetation	https://inaturalist-open-data.s3.amazonaws.com/photos/33565741/medium.jpeg
21678315	230	Nay	22.0376	-105.568	2.45579e+06	2011-08-13	20:09:00	19:06:44	0.796343	Riparian vegetation	https://inaturalist-open-data.s3.amazonaws.com/photos/33565768/medium.jpeg
21678318	231	Nay	22.0187	-105.546	2.4558e+06	2011-08-25	10:50:00	09:47:49	0.408206	Riparian vegetation	https://inaturalist-open-data.s3.amazonaws.com/photos/33565782/medium.jpeg
21980500	232	Ags	21.9801	-102.196	2.45858e+06	2019-02-04	06:31:00	05:42:13	0.23765	Agricultural-modified areas	https://inaturalist-open-data.s3.amazonaws.com/photos/34068674/medium.jpg
22246210	233	Mih	19.4876	-101.36	2.45689e+06	2014-08-20	16:31:00	15:45:34	0.656644	Temperate forests	https://inaturalist-open-data.s3.amazonaws.com/photos/34447719/medium.jpeg
22246392	234	Mih	19.488	-101.359	2.45729e+06	2015-09-22	11:09:00	10:23:34	0.433032	Temperate forests	https://inaturalist-open-data.s3.amazonaws.com/photos/34448701/medium.jpeg
22524078	235	Coa	28.9816	-102.668	2.45856e+06	2019-03-21	19:07:33	18:16:53	0.761725	Grasslands	https://static.inaturalist.org/photos/34896106/medium.jpeg
22532450	236	Coa	28.9734	-102.667	2.45857e+06	2019-03-25	06:31:05	05:40:25	0.2364	Grasslands	https://static.inaturalist.org/photos/34909426/medium.jpeg
23433194	237	Ch	29.7066	-106.137	2.45374e+06	2005-12-31	16:58:00	15:53:27	0.662118	Grasslands	https://inaturalist-open-data.s3.amazonaws.com/photos/36288095/medium.jpeg
23550014	238	Ch	31.1019	-108.36	2.45857e+06	2019-03-24	22:30:00	21:16:34	0.886505	Grasslands	https://inaturalist-open-data.s3.amazonaws.com/photos/36461305/medium.png
23550032	239	Ch	31.1019	-108.36	2.45857e+06	2019-03-27	23:51:00	22:37:34	0.942755	Grasslands	https://inaturalist-open-data.s3.amazonaws.com/photos/36461442/medium.png
23550045	240	Ch	31.1019	-108.36	2.45849e+06	2019-04-01	23:45:00	22:31:34	0.938588	Grasslands	https://inaturalist-open-data.s3.amazonaws.com/photos/36461548/medium.png
24224446	241	Coa	28.9264	-102.486	2.45575e+06	2011-09-07	16:44:55	14:54:58	0.621505	Temperate forests	https://static.inaturalist.org/photos/37459076/medium.jpeg
24339070	242	Coa	29.1259	-102.674	2.45611e+06	2012-03-07	06:49:36	05:58:54	0.249236	Temperate forests	https://static.inaturalist.org/photos/37634863/medium.jpeg
24460511	243	Coa	29.0866	-102.682	2.45593e+06	2012-03-01	10:49:42	09:58:58	0.415949	Grasslands	https://static.inaturalist.org/photos/37821166/medium.jpeg
24472589	244	Coa	28.7478	-102.424	2.45563e+06	2011-10-03	06:46:34	04:56:52	0.206157	Shrublands	https://static.inaturalist.org/photos/37840292/medium.jpeg
24473016	245	Coa	28.7469	-102.421	2.45582e+06	2011-09-18	09:19:00	07:29:19	0.312025	Shrublands	https://static.inaturalist.org/photos/37840909/medium.jpeg
24474276	246	Coa	28.7498	-102.433	2.45584e+06	2011-09-10	23:22:28	21:32:44	0.897731	Shrublands	https://static.inaturalist.org/photos/37842667/medium.jpeg
24474385	247	Coa	28.7539	-102.431	2.45583e+06	2011-09-29	21:59:25	21:09:42	0.881736	Shrublands	https://static.inaturalist.org/photos/37842767/medium.jpeg
24532914	248	Coa	28.7463	-102.448	2.45575e+06	2011-09-07	16:44:55	14:55:07	0.621609	Shrublands	https://static.inaturalist.org/photos/37934468/medium.jpeg
24534970	249	Coa	28.7402	-102.431	2.45578e+06	2011-09-08	06:04:12	04:14:29	0.176725	Shrublands	https://static.inaturalist.org/photos/37937578/medium.jpeg
24535108	250	Coa	28.7413	-102.443	2.45581e+06	2011-09-09	03:21:06	01:31:20	0.0634259	Shrublands	https://static.inaturalist.org/photos/37937884/medium.jpeg
24535255	251	Coa	28.7448	-102.448	2.45584e+06	2011-09-10	04:06:24	02:16:37	0.0948727	Shrublands	https://static.inaturalist.org/photos/37938137/medium.jpeg
24535334	252	Coa	28.7479	-102.451	2.45587e+06	2011-09-11	01:10:44	23:20:56	0.97287	Shrublands	https://static.inaturalist.org/photos/37938279/medium.jpeg
24535391	253	Coa	28.7449	-102.446	2.45582e+06	2011-09-14	03:00:56	02:11:09	0.0910764	Shrublands	https://static.inaturalist.org/photos/37938410/medium.jpeg
24748723	254	Ch	31.2054	-106.457	2.45796e+06	2017-07-26	09:29:00	08:23:10	0.349421	Shrublands	https://inaturalist-open-data.s3.amazonaws.com/photos/38762595/medium.jpeg
24748724	255	Ch	31.3523	-106.552	2.45805e+06	2017-10-28	16:42:00	15:35:48	0.649861	Shrublands	https://inaturalist-open-data.s3.amazonaws.com/photos/38762769/medium.jpeg
24748744	256	Ch	31.2259	-106.504	2.45792e+06	2017-06-17	06:10:00	05:03:59	0.2111	Shrublands	https://inaturalist-open-data.s3.amazonaws.com/photos/38981938/medium.jpeg
24748745	257	Ch	31.2077	-106.403	2.45834e+06	2018-11-08	07:11:00	06:05:23	0.253738	Shrublands	https://inaturalist-open-data.s3.amazonaws.com/photos/38981868/medium.jpeg
25564145	258	Ch	31.1019	-108.36	2.45859e+06	2019-04-20	05:25:00	04:11:34	0.174699	Grasslands	https://inaturalist-open-data.s3.amazonaws.com/photos/39609476/medium.png
25564182	259	Ch	31.1019	-108.36	2.4586e+06	2019-04-26	21:25:00	19:11:34	0.799699	Grasslands	https://inaturalist-open-data.s3.amazonaws.com/photos/39609689/medium.png
25564190	260	Ch	31.1019	-108.36	2.4586e+06	2019-04-28	22:31:00	21:17:34	0.887199	Grasslands	https://inaturalist-open-data.s3.amazonaws.com/photos/39609730/medium.png
25564200	261	Ch	31.1019	-108.36	2.45861e+06	2019-05-05	19:20:00	18:06:34	0.75456	Grasslands	https://inaturalist-open-data.s3.amazonaws.com/photos/39609777/medium.png
25577350	262	Ch	29.8246	-108.588	2.45837e+06	2018-11-09	14:18:00	13:03:39	0.544201	Temperate forests	https://inaturalist-open-data.s3.amazonaws.com/photos/39632660/medium.jpeg
25580195	263	Ch	29.8366	-108.587	2.45843e+06	2018-12-11	16:28:00	15:13:39	0.634479	Temperate forests	https://inaturalist-open-data.s3.amazonaws.com/photos/39637110/medium.jpeg
25620654	264	Coa	29.0626	-102.65	2.45867e+06	2019-04-07	19:48:18	18:57:42	0.790069	Grasslands	https://inaturalist-open-data.s3.amazonaws.com/photos/39702795/medium.jpeg
25621850	265	Coa	29.069	-102.65	2.45859e+06	2019-04-14	04:44:11	03:53:35	0.162211	Temperate forests	https://inaturalist-open-data.s3.amazonaws.com/photos/39704385/medium.jpeg
26135469	266	Ch	31.0707	-108.357	2.4586e+06	2019-04-23	04:19:00	03:05:34	0.128866	Shrublands	https://inaturalist-open-data.s3.amazonaws.com/photos/40551592/medium.jpeg
26135481	267	Ch	31.0707	-108.357	2.4586e+06	2019-04-24	21:14:00	20:00:34	0.833727	Shrublands	https://inaturalist-open-data.s3.amazonaws.com/photos/40551684/medium.jpeg
26135510	268	Ch	31.0707	-108.357	2.4586e+06	2019-04-26	22:50:00	21:36:34	0.900394	Shrublands	https://inaturalist-open-data.s3.amazonaws.com/photos/40551877/medium.jpeg
26135529	269	Ch	31.0707	-108.357	2.4586e+06	2019-04-29	01:32:00	00:18:34	0.0128935	Shrublands	https://inaturalist-open-data.s3.amazonaws.com/photos/40551963/medium.jpeg
26135533	270	Ch	31.0707	-108.357	2.45852e+06	2019-05-02	07:51:00	06:37:34	0.276088	Shrublands	https://inaturalist-open-data.s3.amazonaws.com/photos/40551987/medium.jpeg
26135558	271	Ch	31.0707	-108.357	2.45862e+06	2019-05-21	01:32:00	00:18:34	0.0128935	Shrublands	https://inaturalist-open-data.s3.amazonaws.com/photos/40552129/medium.jpeg
26307013	272	Ch	31.1454	-108.334	2.45862e+06	2019-05-15	01:28:00	00:14:40	0.0101852	Grasslands	https://inaturalist-open-data.s3.amazonaws.com/photos/40837540/medium.png
26307028	273	Ch	31.1454	-108.334	2.45863e+06	2019-05-24	00:15:00	23:01:40	0.959491	Grasslands	https://inaturalist-open-data.s3.amazonaws.com/photos/40838074/medium.png
26502058	274	Slp	22.0357	-100.574	2.45863e+06	2019-05-28	15:52:37	15:10:19	0.632164	Temperate forests	https://inaturalist-open-data.s3.amazonaws.com/photos/41157362/medium.jpeg
26833778	275	Ch	29.2706	-108.357	2.4586e+06	2019-04-24	10:44:00	09:30:34	0.396227	Temperate forests	https://inaturalist-open-data.s3.amazonaws.com/photos/41690738/medium.jpeg
27240718	276	Ch	27.3844	-114.083	2.45623e+06	2012-01-11	19:42:02	18:05:42	0.753958	Riparian vegetation	https://inaturalist-open-data.s3.amazonaws.com/photos/42358346/medium.jpg
27250245	277	Ch	27.2708	-113.659	2.45678e+06	2014-04-05	04:45:21	03:10:43	0.132442	Shrublands	https://inaturalist-open-data.s3.amazonaws.com/photos/42367957/medium.jpeg
27446233	278	Ch	28.633	-106.069	2.4586e+06	2019-04-24	05:12:00	04:07:43	0.172025	Agricultural-modified areas	https://static.inaturalist.org/photos/42705322/medium.jpeg
27553184	279	Mih	19.4838	-101.359	2.45754e+06	2016-04-06	11:54:08	11:08:42	0.464375	Agricultural-modified areas	https://inaturalist-open-data.s3.amazonaws.com/photos/42422209/medium.jpg
28102434	280	Ch	31.1454	-108.334	2.45866e+06	2019-06-23	06:22:00	05:08:40	0.214352	Grasslands	https://inaturalist-open-data.s3.amazonaws.com/photos/43783943/medium.png
28102454	281	Ch	31.1454	-108.334	2.45866e+06	2019-06-29	20:10:00	17:56:40	0.747685	Grasslands	https://inaturalist-open-data.s3.amazonaws.com/photos/43784743/medium.png
28301145	282	Ch	28.633	-106.069	2.45866e+06	2019-06-27	09:33:00	08:28:43	0.353275	Agricultural-modified areas	https://static.inaturalist.org/photos/44106146/medium.jpeg
29991545	283	Ch	29.7225	-108.217	2.45848e+06	2018-12-23	10:22:00	09:09:08	0.381343	Temperate forests	https://inaturalist-open-data.s3.amazonaws.com/photos/46833070/medium.jpeg
29998750	284	Ch	29.7936	-108.367	2.45837e+06	2018-10-09	06:52:00	05:38:32	0.235093	Temperate forests	https://inaturalist-open-data.s3.amazonaws.com/photos/46843716/medium.jpeg
30000108	285	Ch	29.6573	-108.328	2.45845e+06	2018-11-24	13:32:00	12:18:41	0.512975	Temperate forests	https://inaturalist-open-data.s3.amazonaws.com/photos/46845852/medium.jpeg
30290214	286	Gto	21.4254	-100.282	2.45866e+06	2019-06-26	07:30:00	06:48:52	0.283935	Shrublands	https://static.inaturalist.org/photos/47314399/medium.jpeg
31563537	287	Ch	28.9695	-106.559	2.45844e+06	2018-11-13	11:45:47	10:39:33	0.444132	Temperate forests	https://inaturalist-open-data.s3.amazonaws.com/photos/49411069/medium.jpeg
32068782	288	Ch	29.2035	-108.248	2.45861e+06	2019-07-05	21:40:00	20:27:01	0.852095	Temperate forests	https://inaturalist-open-data.s3.amazonaws.com/photos/50260170/medium.jpeg
32068885	289	Ch	29.2372	-108.348	2.45873e+06	2019-07-09	00:44:00	23:30:37	0.979595	Temperate forests	https://inaturalist-open-data.s3.amazonaws.com/photos/50260383/medium.jpeg
32069888	290	Ch	29.3904	-108.387	2.45861e+06	2019-08-05	19:29:00	18:15:27	0.760729	Temperate forests	https://inaturalist-open-data.s3.amazonaws.com/photos/50261968/medium.jpeg
33176856	291	Ch	31.1456	-108.334	2.45871e+06	2019-08-18	02:47:36	01:34:16	0.065463	Grasslands	https://inaturalist-open-data.s3.amazonaws.com/photos/52084627/medium.jpeg
34422965	292	Gto	21.3426	-100.39	2.45774e+06	2016-12-20	11:57:00	11:15:26	0.469051	Shrublands	https://static.inaturalist.org/photos/54173895/medium.jpeg
35055187	293	Gto	21.3354	-100.315	2.45783e+06	2017-03-13	23:44:00	23:02:44	0.960231	Shrublands	https://static.inaturalist.org/photos/55252981/medium.jpeg
35056029	294	Gto	21.3597	-100.366	2.45794e+06	2017-03-07	02:15:00	01:33:32	0.0649537	Shrublands	https://static.inaturalist.org/photos/55254168/medium.jpeg
35227970	295	Ch	31.1402	-108.327	2.45861e+06	2019-10-05	01:58:53	00:45:35	0.0316551	Grasslands	https://inaturalist-open-data.s3.amazonaws.com/photos/55527202/medium.png
35591973	296	Coa	29.0558	-102.656	2.45867e+06	2019-04-07	19:48:18	18:57:41	0.790058	Grasslands	https://static.inaturalist.org/photos/56139294/medium.jpeg
35635223	297	Dgo	25.3949	-103.496	2.45861e+06	2019-09-05	03:24:00	02:30:01	0.104178	Shrublands	https://inaturalist-open-data.s3.amazonaws.com/photos/56210882/medium.jpg
35842029	298	Mt	26.0165	-98.0159	2.45771e+06	2016-11-21	20:27:00	19:54:56	0.829815	Agricultural-modified areas	https://inaturalist-open-data.s3.amazonaws.com/photos/56569870/medium.jpg
36601650	299	Slp	21.904	-101.053	2.45881e+06	2019-11-27	06:31:00	05:46:47	0.240822	Grasslands	https://inaturalist-open-data.s3.amazonaws.com/photos/57878658/medium.jpeg
36922970	300	Ch	29.3243	-108.212	2.45871e+06	2019-08-15	20:57:00	19:44:09	0.822326	Temperate forests	https://inaturalist-open-data.s3.amazonaws.com/photos/58444156/medium.jpeg
36922971	301	Ch	29.3243	-108.212	2.45868e+06	2019-07-18	21:21:00	20:08:09	0.838993	Temperate forests	https://inaturalist-open-data.s3.amazonaws.com/photos/58444168/medium.jpeg
36922975	302	Ch	29.3243	-108.212	2.45872e+06	2019-08-26	03:41:00	01:28:09	0.0612153	Temperate forests	https://inaturalist-open-data.s3.amazonaws.com/photos/58444313/medium.jpeg
36924281	303	Ch	29.3234	-108.213	2.45883e+06	2019-08-12	22:53:00	21:40:09	0.902882	Temperate forests	https://inaturalist-open-data.s3.amazonaws.com/photos/58446535/medium.jpeg
36925123	304	Ch	29.3239	-108.211	2.45869e+06	2019-07-27	22:35:00	21:22:09	0.890382	Temperate forests	https://inaturalist-open-data.s3.amazonaws.com/photos/58447598/medium.jpeg
36925126	305	Ch	29.3239	-108.211	2.45867e+06	2019-08-07	03:08:00	01:55:09	0.0799653	Temperate forests	https://inaturalist-open-data.s3.amazonaws.com/photos/58447613/medium.jpeg
36925127	306	Ch	29.3239	-108.211	2.45868e+06	2019-07-18	21:28:00	20:15:09	0.843854	Temperate forests	https://inaturalist-open-data.s3.amazonaws.com/photos/58447620/medium.jpeg
36925131	307	Ch	29.3239	-108.211	2.45872e+06	2019-08-26	03:50:00	02:37:09	0.109132	Temperate forests	https://inaturalist-open-data.s3.amazonaws.com/photos/58447636/medium.jpg
36966650	308	Ch	29.3278	-108.201	2.45871e+06	2019-08-18	00:52:05	23:39:17	0.985613	Temperate forests	https://inaturalist-open-data.s3.amazonaws.com/photos/58521795/medium.jpeg
36972631	309	Ch	28.1836	-107.639	2.45872e+06	2019-08-23	14:49:03	13:38:30	0.568403	Temperate forests	https://inaturalist-open-data.s3.amazonaws.com/photos/58531968/medium.jpeg
36972639	310	Ch	28.1836	-107.639	2.45874e+06	2019-09-18	11:37:16	10:26:43	0.43522	Temperate forests	https://inaturalist-open-data.s3.amazonaws.com/photos/58532099/medium.jpeg
36987081	311	Ch	28.6354	-108.272	2.45871e+06	2019-08-18	04:26:00	03:12:55	0.13397	Temperate forests	https://inaturalist-open-data.s3.amazonaws.com/photos/58558479/medium.jpeg
36987090	312	Ch	28.6354	-108.272	2.45875e+06	2019-09-21	11:30:00	10:16:55	0.428414	Temperate forests	https://inaturalist-open-data.s3.amazonaws.com/photos/58558557/medium.jpeg
37145813	313	Ch	28.8452	-103.567	2.45882e+06	2019-01-12	07:34:00	06:39:44	0.277593	Grasslands	https://inaturalist-open-data.s3.amazonaws.com/photos/58836583/medium.jpeg
37146373	314	Ch	29.2796	-104.148	2.45879e+06	2019-10-30	11:19:56	10:23:21	0.432882	Shrublands	https://inaturalist-open-data.s3.amazonaws.com/photos/58839261/medium.jpeg
37148379	315	Slp	21.9299	-101.019	2.45884e+06	2019-12-24	19:47:00	19:02:55	0.793692	Temperate forests	https://inaturalist-open-data.s3.amazonaws.com/photos/58842745/medium.jpeg
37148961	316	Slp	21.8977	-100.956	2.45884e+06	2019-12-19	06:18:00	05:34:10	0.23206	Grasslands	https://inaturalist-open-data.s3.amazonaws.com/photos/58843906/medium.jpeg
37219506	317	Tm	24.3342	-98.6098	2.45446e+06	2007-12-25	02:34:00	01:59:34	0.0830324	Shrublands	https://inaturalist-open-data.s3.amazonaws.com/photos/58968051/medium.jpeg
38160889	318	Ch	29.0262	-103.943	2.45882e+06	2019-11-29	06:40:00	05:44:14	0.239051	Shrublands	https://static.inaturalist.org/photos/60609188/medium.jpeg
38160894	319	Ch	29.0259	-103.943	2.45884e+06	2019-12-18	03:08:57	02:13:11	0.0924884	Shrublands	https://static.inaturalist.org/photos/60609433/medium.jpeg
38192537	320	Ch	29.0096	-103.951	2.45884e+06	2019-12-22	22:44:08	21:48:20	0.908565	Shrublands	https://static.inaturalist.org/photos/60655688/medium.jpeg
38192544	321	Ch	29.0059	-103.956	2.45918e+06	2020-01-12	07:13:00	06:17:10	0.261921	Shrublands	https://static.inaturalist.org/photos/60657804/medium.jpeg
38192548	322	Ch	28.9979	-103.972	2.45885e+06	2019-12-30	02:32:00	01:36:07	0.0667477	Shrublands	https://static.inaturalist.org/photos/60662042/medium.jpeg
39818407	323	Pba	18.1535	-98.0463	2.45884e+06	2019-12-27	03:31:00	02:58:49	0.124178	Grasslands	https://inaturalist-open-data.s3.amazonaws.com/photos/63211637/medium.jpeg
41251139	324	Mx	19.7414	-99.3297	2.45835e+06	2018-08-22	04:46:31	04:09:12	0.173056	Temperate forests	https://inaturalist-open-data.s3.amazonaws.com/photos/65422727/medium.png
48145650	325	Nay	21.7622	-105.472	2.45857e+06	2019-03-30	11:16:00	10:14:07	0.42647	Riparian vegetation	https://inaturalist-open-data.s3.amazonaws.com/photos/76376095/medium.jpeg
48146407	326	Nay	21.7622	-105.472	2.4586e+06	2019-04-23	18:37:00	17:35:07	0.73272	Riparian vegetation	https://inaturalist-open-data.s3.amazonaws.com/photos/76378460/medium.jpeg
48352750	327	Mx	19.7232	-99.3857	2.45835e+06	2018-08-17	20:15:22	18:37:49	0.776262	Grasslands	https://inaturalist-open-data.s3.amazonaws.com/photos/76717279/medium.jpeg
48394465	328	Hgo	20.3155	-98.8458	2.45812e+06	2017-12-31	20:00:37	19:25:14	0.80919	Temperate forests	https://inaturalist-open-data.s3.amazonaws.com/photos/76785126/medium.jpeg
48438031	329	Hgo	20.2722	-99.5067	2.45679e+06	2014-05-17	17:45:51	17:07:49	0.713762	Temperate forests	https://inaturalist-open-data.s3.amazonaws.com/photos/76858393/medium.jpeg
48876541	330	Coa	25.2989	-100.86	2.45913e+06	2020-05-10	17:34:10	16:50:44	0.701898	Temperate forests	https://inaturalist-open-data.s3.amazonaws.com/photos/77573555/medium.jpg
49152606	331	Nay	21.7622	-105.472	2.4587e+06	2019-04-08	03:55:00	02:53:07	0.12022	Riparian vegetation	https://inaturalist-open-data.s3.amazonaws.com/photos/78021421/medium.jpeg
49456727	332	Sn	23.6539	-106.676	2.45872e+06	2019-08-23	18:49:15	16:42:33	0.696215	Tropical forests	https://inaturalist-open-data.s3.amazonaws.com/photos/78504448/medium.jpeg
51067198	333	Jl	19.82	-104.343	2.45704e+06	2015-01-15	23:27:00	22:29:38	0.937245	Tropical forests	https://inaturalist-open-data.s3.amazonaws.com/photos/81120679/medium.jpeg
57079921	334	Ch	29.5912	-108.409	2.45908e+06	2020-08-19	02:26:00	00:12:22	0.00858796	Temperate forests	https://inaturalist-open-data.s3.amazonaws.com/photos/91017292/medium.jpeg
58649498	335	Son	28.6315	-108.783	2.45893e+06	2020-03-22	00:12:50	22:57:42	0.956736	Temperate forests	https://inaturalist-open-data.s3.amazonaws.com/photos/93650188/medium.jpeg
59157984	336	Gto	20.6722	-101.04	2.45615e+06	2012-08-08	09:21:18	07:37:08	0.317454	Tropical forests	https://inaturalist-open-data.s3.amazonaws.com/photos/94485651/medium.jpg
59165975	337	Gto	20.9487	-101.938	2.45688e+06	2014-06-08	16:21:13	14:33:28	0.606574	Tropical forests	https://inaturalist-open-data.s3.amazonaws.com/photos/94511961/medium.jpeg
60334677	338	Gto	21.4717	-100.114	2.4591e+06	2020-09-09	21:58:00	21:17:33	0.887188	Temperate forests	https://inaturalist-open-data.s3.amazonaws.com/photos/96357155/medium.jpeg
60334704	339	Gto	21.4717	-100.114	2.45906e+06	2020-07-25	02:48:00	02:07:33	0.0885764	Temperate forests	https://inaturalist-open-data.s3.amazonaws.com/photos/96357293/medium.jpeg
60343295	340	Gto	21.4798	-100.127	2.45909e+06	2020-08-27	22:59:00	22:18:30	0.929514	Shrublands	https://inaturalist-open-data.s3.amazonaws.com/photos/96469741/medium.jpeg
61912966	341	Ch	29.3119	-108.242	2.45898e+06	2020-09-05	20:08:00	18:55:02	0.788218	Temperate forests	https://inaturalist-open-data.s3.amazonaws.com/photos/99131385/medium.jpeg
63769551	342	Ch	29.0531	-108.496	2.45908e+06	2020-08-14	08:01:42	06:47:43	0.283137	Temperate forests	https://inaturalist-open-data.s3.amazonaws.com/photos/102399666/medium.jpeg
63769572	343	Ch	29.1943	-108.596	2.45914e+06	2020-10-21	07:23:00	06:08:37	0.255984	Temperate forests	https://inaturalist-open-data.s3.amazonaws.com/photos/102400825/medium.jpeg
63769577	344	Ch	29.1686	-108.441	2.45889e+06	2020-09-02	12:08:00	10:54:14	0.454329	Temperate forests	https://inaturalist-open-data.s3.amazonaws.com/photos/102400911/medium.jpeg
64138388	345	Ch	29.5081	-108.415	2.45908e+06	2020-08-22	00:56:00	23:42:20	0.987731	Temperate forests	https://inaturalist-open-data.s3.amazonaws.com/photos/103065821/medium.jpeg
64147553	346	Ch	29.511	-108.416	2.45904e+06	2020-09-07	23:30:00	22:16:20	0.928009	Temperate forests	https://inaturalist-open-data.s3.amazonaws.com/photos/103083616/medium.jpeg
64148386	347	Ch	29.5551	-108.552	2.45916e+06	2020-09-11	02:17:00	01:02:48	0.0436111	Temperate forests	https://inaturalist-open-data.s3.amazonaws.com/photos/103084758/medium.jpeg
64206381	348	Ch	28.9988	-108.629	2.4591e+06	2020-09-09	10:43:28	09:28:57	0.395104	Temperate forests	https://inaturalist-open-data.s3.amazonaws.com/photos/103181827/medium.jpeg
64574534	349	Son	31.131	-109.239	2.45901e+06	2020-11-06	14:32:44	13:15:47	0.552627	Grasslands	https://inaturalist-open-data.s3.amazonaws.com/photos/103835095/medium.jpeg
65019394	350	Ch	30.1551	-106.464	2.45777e+06	2017-01-21	22:54:00	21:48:09	0.908438	Shrublands	https://inaturalist-open-data.s3.amazonaws.com/photos/104615495/medium.jpeg
65406484	351	Slp	22.1405	-100.501	2.45854e+06	2019-02-24	09:10:00	08:28:00	0.352778	Temperate forests	https://inaturalist-open-data.s3.amazonaws.com/photos/105267764/medium.jpeg
65678898	352	Ch	29.2407	-108.163	2.45911e+06	2020-09-19	12:10:00	10:57:21	0.456493	Temperate forests	https://inaturalist-open-data.s3.amazonaws.com/photos/105750747/medium.jpeg
66257120	353	Ch	25.97	-106.943	2.45904e+06	2020-06-07	15:24:00	14:16:14	0.594606	Temperate forests	https://inaturalist-open-data.s3.amazonaws.com/photos/106768269/medium.jpeg
66507397	354	Ch	31.1516	-108.133	2.45919e+06	2020-11-12	03:17:00	02:04:28	0.0864352	Grasslands	https://inaturalist-open-data.s3.amazonaws.com/photos/107229129/medium.png
66507423	355	Ch	31.1516	-108.133	2.45918e+06	2020-11-28	20:11:00	18:58:28	0.790602	Grasslands	https://inaturalist-open-data.s3.amazonaws.com/photos/107229578/medium.png
66507434	356	Ch	31.1516	-108.133	2.45898e+06	2020-12-05	19:48:00	18:35:28	0.77463	Grasslands	https://inaturalist-open-data.s3.amazonaws.com/photos/107229893/medium.png
66884117	357	Bcs	26.3529	-111.488	2.45918e+06	2020-11-28	04:33:00	03:07:03	0.129896	Shrublands	https://inaturalist-open-data.s3.amazonaws.com/photos/107924875/medium.jpeg
68068761	358	Dgo	23.3	-104.97	2.45914e+06	2020-10-14	07:15:00	05:15:07	0.218831	Temperate forests	https://inaturalist-open-data.s3.amazonaws.com/photos/110131350/medium.jpeg
68339728	359	Dgo	23.3938	-104.957	2.45817e+06	2018-02-17	13:15:39	12:15:49	0.510984	Temperate forests	https://inaturalist-open-data.s3.amazonaws.com/photos/110629972/medium.jpeg
68339740	360	Dgo	23.3738	-104.975	2.45814e+06	2018-01-22	03:24:54	02:25:00	0.100694	Temperate forests	https://inaturalist-open-data.s3.amazonaws.com/photos/110630767/medium.jpeg
68387015	361	Slp	21.866	-100.944	2.45913e+06	2020-11-10	18:32:00	17:48:13	0.741817	Shrublands	https://static.inaturalist.org/photos/110720274/medium.jpeg
68435937	362	Ch	29.2633	-108.235	2.45901e+06	2020-12-06	19:54:00	18:41:04	0.778519	Temperate forests	https://inaturalist-open-data.s3.amazonaws.com/photos/110811055/medium.jpeg
68521543	363	Ch	31.0709	-108.356	2.45921e+06	2020-12-26	19:13:00	17:59:34	0.749699	Shrublands	https://inaturalist-open-data.s3.amazonaws.com/photos/110971696/medium.png
68552382	364	Gto	21.4798	-100.127	2.45918e+06	2020-11-29	03:06:00	02:25:30	0.101042	Shrublands	https://inaturalist-open-data.s3.amazonaws.com/photos/111029675/medium.jpeg
68552386	365	Gto	21.4798	-100.127	2.45918e+06	2020-11-23	08:28:00	07:47:30	0.324653	Shrublands	https://inaturalist-open-data.s3.amazonaws.com/photos/111029690/medium.jpeg
68769511	366	Bcs	26.3413	-111.465	2.45921e+06	2020-12-22	01:23:00	23:57:08	0.998009	Shrublands	https://inaturalist-open-data.s3.amazonaws.com/photos/111436979/medium.jpeg
69393629	367	Ch	29.3844	-108.286	2.45931e+06	2021-01-04	20:15:00	19:01:51	0.792951	Temperate forests	https://inaturalist-open-data.s3.amazonaws.com/photos/112580188/medium.jpeg
69534461	368	Son	28.6767	-108.842	2.45776e+06	2017-11-01	22:44:38	21:29:16	0.895324	Temperate forests	https://inaturalist-open-data.s3.amazonaws.com/photos/112843803/medium.jpeg
69539547	369	Ch	29.3915	-108.334	2.45914e+06	2020-10-15	23:05:00	20:51:40	0.869213	Temperate forests	https://inaturalist-open-data.s3.amazonaws.com/photos/112854754/medium.jpeg
69539649	370	Ch	29.385	-108.325	2.45914e+06	2020-10-17	09:32:00	08:18:42	0.346319	Temperate forests	https://inaturalist-open-data.s3.amazonaws.com/photos/112854999/medium.jpeg
69541661	371	Ch	29.3959	-108.383	2.45914e+06	2020-10-22	19:46:00	18:32:28	0.772546	Temperate forests	https://inaturalist-open-data.s3.amazonaws.com/photos/112859176/medium.jpeg
69542311	372	Ch	29.3703	-108.268	2.45915e+06	2020-10-30	14:49:00	13:35:56	0.56662	Temperate forests	https://inaturalist-open-data.s3.amazonaws.com/photos/112860407/medium.jpeg
69641645	373	Son	28.6795	-108.834	2.45917e+06	2020-11-13	02:14:00	00:58:40	0.0407407	Temperate forests	https://inaturalist-open-data.s3.amazonaws.com/photos/113044699/medium.jpeg
69789022	374	Ch	29.2951	-108.316	2.45915e+06	2020-10-31	18:50:00	17:36:44	0.733843	Temperate forests	https://inaturalist-open-data.s3.amazonaws.com/photos/113325331/medium.jpeg
69844916	375	Ch	29.3174	-108.383	2.45915e+06	2020-10-31	20:17:00	19:03:28	0.794074	Temperate forests	https://inaturalist-open-data.s3.amazonaws.com/photos/113429671/medium.jpeg
69845715	376	Ch	29.2087	-108.288	2.45918e+06	2020-11-23	10:44:00	09:30:51	0.396424	Temperate forests	https://inaturalist-open-data.s3.amazonaws.com/photos/113431234/medium.jpeg
69845913	377	Ch	29.2226	-108.303	2.45918e+06	2020-11-23	15:53:00	14:39:47	0.610961	Temperate forests	https://inaturalist-open-data.s3.amazonaws.com/photos/113431608/medium.jpeg
70059032	378	Ch	29.211	-108.368	2.45915e+06	2020-10-31	20:50:00	19:36:32	0.817037	Temperate forests	https://inaturalist-open-data.s3.amazonaws.com/photos/113820350/medium.jpeg
70801526	379	Pba	19.9544	-98.1307	2.45867e+06	2019-03-07	09:19:00	08:46:29	0.365613	Temperate forests	https://static.inaturalist.org/photos/115166948/medium.jpeg
70845404	380	Gto	21.4717	-100.114	2.45923e+06	2021-01-13	03:40:00	02:59:33	0.124688	Temperate forests	https://inaturalist-open-data.s3.amazonaws.com/photos/115247040/medium.jpeg
71267113	381	Zc	24.6842	-101.562	2.4561e+06	2012-06-22	07:33:32	06:47:17	0.282836	Temperate forests	https://static.inaturalist.org/photos/116003566/medium.jpg
71267464	382	Ch	28.2671	-108.33	2.45568e+06	2011-01-05	16:56:15	15:42:56	0.654815	Temperate forests	https://static.inaturalist.org/photos/116004134/medium.jpg
71689039	383	Ch	31.083	-108.348	2.45927e+06	2021-02-24	03:14:00	02:00:36	0.08375	Shrublands	https://inaturalist-open-data.s3.amazonaws.com/photos/116753808/medium.png
71928573	384	Ch	29.3814	-108.314	2.45937e+06	2021-02-06	22:11:00	20:57:45	0.873437	Temperate forests	https://inaturalist-open-data.s3.amazonaws.com/photos/117187201/medium.jpeg
71929627	385	Ch	29.3343	-108.217	2.45943e+06	2021-02-08	23:25:00	22:12:08	0.925093	Temperate forests	https://inaturalist-open-data.s3.amazonaws.com/photos/117189758/medium.jpeg
71929745	386	Ch	29.2669	-108.34	2.45946e+06	2021-02-09	01:35:00	00:21:38	0.0150231	Temperate forests	https://inaturalist-open-data.s3.amazonaws.com/photos/117189950/medium.jpeg
71930296	387	Ch	29.367	-108.316	2.45949e+06	2021-02-10	20:33:00	19:19:44	0.80537	Temperate forests	https://inaturalist-open-data.s3.amazonaws.com/photos/117190509/medium.jpeg
71930354	388	Ch	29.2495	-108.225	2.45955e+06	2021-02-12	12:46:00	11:33:06	0.481319	Temperate forests	https://inaturalist-open-data.s3.amazonaws.com/photos/117190616/medium.jpeg
72064476	389	Ch	29.2849	-108.204	2.45934e+06	2021-02-05	14:17:00	13:04:11	0.544572	Temperate forests	https://inaturalist-open-data.s3.amazonaws.com/photos/117431773/medium.jpeg
73227056	390	Ch	29.3071	-108.346	2.4593e+06	2021-03-27	01:47:00	00:33:37	0.0233449	Temperate forests	https://inaturalist-open-data.s3.amazonaws.com/photos/119528729/medium.jpeg
73793604	391	Gto	21.4785	-100.13	2.4593e+06	2021-03-23	04:44:00	04:03:29	0.169086	Shrublands	https://inaturalist-open-data.s3.amazonaws.com/photos/120498883/medium.jpeg
73793614	392	Gto	21.4785	-100.13	2.45943e+06	2021-01-08	22:29:00	21:48:29	0.908669	Shrublands	https://inaturalist-open-data.s3.amazonaws.com/photos/120498782/medium.jpeg
73793649	393	Gto	21.4785	-100.13	2.45922e+06	2021-03-01	04:00:00	03:19:29	0.13853	Shrublands	https://inaturalist-open-data.s3.amazonaws.com/photos/120499162/medium.jpeg
73798751	394	Ch	29.337	-108.2	2.45929e+06	2021-03-19	15:45:00	14:32:12	0.605694	Temperate forests	https://inaturalist-open-data.s3.amazonaws.com/photos/120534233/medium.jpeg
73799131	395	Ch	29.2025	-108.303	2.4593e+06	2021-03-26	04:08:00	02:54:47	0.121377	Temperate forests	https://inaturalist-open-data.s3.amazonaws.com/photos/120534844/medium.jpeg
75362680	396	Zc	24.6841	-101.572	2.4561e+06	2012-06-22	07:33:00	06:46:43	0.282442	Temperate forests	https://static.inaturalist.org/photos/123275623/medium.jpg
78499336	397	Ch	31.1185	-108.349	2.458e+06	2017-02-09	15:47:00	14:33:36	0.606667	Grasslands	https://inaturalist-open-data.s3.amazonaws.com/photos/128471663/medium.jpg
78499337	398	Ch	31.1185	-108.349	2.45695e+06	2014-10-21	16:59:00	15:45:36	0.656667	Grasslands	https://inaturalist-open-data.s3.amazonaws.com/photos/128472123/medium.jpeg
79606373	399	Ch	29.2607	-108.095	2.45946e+06	2021-04-09	22:59:00	21:46:37	0.907373	Agricultural-modified areas	https://inaturalist-open-data.s3.amazonaws.com/photos/130404861/medium.jpeg
79685918	400	Ch	29.5838	-108.648	2.45929e+06	2021-03-19	11:37:00	10:22:25	0.432234	Temperate forests	https://inaturalist-open-data.s3.amazonaws.com/photos/130538161/medium.jpeg
82418246	401	Nl	25.7651	-100.035	2.45867e+06	2019-10-07	13:06:04	12:25:56	0.518009	Shrublands	https://inaturalist-open-data.s3.amazonaws.com/photos/135267016/medium.jpg
83156737	402	Nay	21.7047	-105.447	2.45851e+06	2019-01-31	22:50:00	21:48:13	0.908484	Agricultural-modified areas	https://static.inaturalist.org/photos/136548088/medium.jpeg
83532866	403	Nay	21.7748	-104.897	2.45925e+06	2021-04-02	22:22:00	21:22:25	0.890567	Tropical forests	https://static.inaturalist.org/photos/137200160/medium.jpg
84066593	404	Ch	31.102	-108.36	2.45931e+06	2021-06-04	20:58:00	19:44:34	0.822616	Grasslands	https://inaturalist-open-data.s3.amazonaws.com/photos/138128216/medium.png
87449213	405	Pba	19.2635	-98.6248	2.45932e+06	2021-04-19	18:09:00	17:34:30	0.732292	Temperate forests	https://static.inaturalist.org/photos/144180239/medium.jpg
88180813	406	Mx	19.3203	-99.4022	2.45877e+06	2019-10-15	00:56:22	00:18:45	0.0130208	Temperate forests	https://inaturalist-open-data.s3.amazonaws.com/photos/145459914/medium.jpeg
88180947	407	Mx	19.3203	-99.4023	2.45876e+06	2019-06-10	21:45:51	21:08:14	0.880718	Temperate forests	https://inaturalist-open-data.s3.amazonaws.com/photos/145460076/medium.jpeg
89414222	408	Ch	31.0856	-108.336	2.45939e+06	2021-06-25	01:53:00	00:39:39	0.0275347	Shrublands	https://inaturalist-open-data.s3.amazonaws.com/photos/147650154/medium.png
89414225	409	Ch	31.0856	-108.336	2.45939e+06	2021-06-23	23:16:00	22:02:39	0.918507	Shrublands	https://inaturalist-open-data.s3.amazonaws.com/photos/147650033/medium.png
89416296	410	Ch	31.1388	-108.376	2.45939e+06	2021-06-24	00:39:00	22:25:30	0.934375	Grasslands	https://inaturalist-open-data.s3.amazonaws.com/photos/147653663/medium.png
91372646	411	Ch	30.3949	-108.201	2.45925e+06	2021-08-02	12:38:00	11:25:12	0.475833	Grasslands	https://inaturalist-open-data.s3.amazonaws.com/photos/151127330/medium.jpg
91372854	412	Ch	30.3906	-108.202	2.4594e+06	2021-04-07	18:30:28	17:17:40	0.720602	Temperate forests	https://inaturalist-open-data.s3.amazonaws.com/photos/151127913/medium.jpg
92436530	413	Ch	29.3524	-108.092	2.45939e+06	2021-06-28	00:47:00	23:34:38	0.982384	Temperate forests	https://inaturalist-open-data.s3.amazonaws.com/photos/153055586/medium.jpeg
92535074	414	Ch	29.274	-108.287	2.45952e+06	2021-04-11	03:32:00	02:18:51	0.0964236	Temperate forests	https://inaturalist-open-data.s3.amazonaws.com/photos/153231709/medium.jpeg
92536500	415	Ch	29.2754	-108.303	2.45955e+06	2021-04-12	03:53:00	02:39:47	0.110961	Temperate forests	https://inaturalist-open-data.s3.amazonaws.com/photos/153234549/medium.jpeg
92544157	416	Ch	29.3351	-108.323	2.45934e+06	2021-04-05	14:29:00	13:15:43	0.552581	Temperate forests	https://inaturalist-open-data.s3.amazonaws.com/photos/153248663/medium.jpeg
92544997	417	Ch	29.2799	-108.365	2.45932e+06	2021-04-16	08:59:00	07:45:32	0.323287	Temperate forests	https://inaturalist-open-data.s3.amazonaws.com/photos/153250240/medium.jpeg
92545214	418	Ch	29.3259	-108.305	2.45932e+06	2021-04-16	18:43:00	17:29:47	0.729016	Temperate forests	https://inaturalist-open-data.s3.amazonaws.com/photos/153250510/medium.jpeg
92701317	419	Bcs	23.5436	-109.972	2.45942e+06	2021-07-26	07:03:12	05:43:19	0.238414	Temperate forests	https://inaturalist-open-data.s3.amazonaws.com/photos/153528233/medium.jpeg
92742274	420	Slp	22.0698	-99.0459	2.45934e+06	2021-05-05	09:28:00	08:51:49	0.369317	Grasslands	https://inaturalist-open-data.s3.amazonaws.com/photos/153607524/medium.png
93178505	421	Bcs	23.6322	-109.947	2.45929e+06	2021-03-20	02:43:02	01:23:15	0.0578125	Temperate forests	https://inaturalist-open-data.s3.amazonaws.com/photos/154391420/medium.jpeg
93183900	422	Bcs	23.6421	-109.962	2.4593e+06	2021-03-23	03:22:22	02:02:31	0.085081	Temperate forests	https://inaturalist-open-data.s3.amazonaws.com/photos/154403528/medium.jpeg
93224483	423	Ch	29.2081	-108.204	2.45933e+06	2021-04-23	10:30:00	09:17:11	0.386933	Temperate forests	https://inaturalist-open-data.s3.amazonaws.com/photos/154480940/medium.jpeg
93226318	424	Ch	29.3659	-108.334	2.45943e+06	2021-05-08	16:00:00	14:46:40	0.615741	Temperate forests	https://inaturalist-open-data.s3.amazonaws.com/photos/154484210/medium.jpeg
93229402	425	Ch	29.3956	-108.219	2.45935e+06	2021-05-13	12:37:00	11:24:08	0.475093	Temperate forests	https://inaturalist-open-data.s3.amazonaws.com/photos/154490086/medium.jpeg
93229882	426	Ch	29.3042	-108.328	2.45935e+06	2021-05-18	02:54:00	01:40:41	0.069919	Temperate forests	https://inaturalist-open-data.s3.amazonaws.com/photos/154491122/medium.jpeg
93409656	427	Ch	29.2801	-108.378	2.45934e+06	2021-04-05	13:56:00	12:42:29	0.529502	Temperate forests	https://inaturalist-open-data.s3.amazonaws.com/photos/154814453/medium.jpeg
93411068	428	Ch	29.284	-108.229	2.45932e+06	2021-04-15	14:09:00	12:56:05	0.538947	Temperate forests	https://inaturalist-open-data.s3.amazonaws.com/photos/154816777/medium.jpeg
93412210	429	Ch	29.3505	-108.377	2.45932e+06	2021-04-15	17:21:00	16:07:30	0.671875	Temperate forests	https://inaturalist-open-data.s3.amazonaws.com/photos/154818975/medium.jpeg
93414696	430	Ch	29.3599	-108.28	2.45925e+06	2021-05-02	13:39:00	12:25:53	0.517975	Temperate forests	https://inaturalist-open-data.s3.amazonaws.com/photos/154823070/medium.jpeg
93422105	431	Ch	29.2473	-108.267	2.4594e+06	2021-05-07	22:51:00	21:37:56	0.901343	Temperate forests	https://inaturalist-open-data.s3.amazonaws.com/photos/154837351/medium.jpeg
93422803	432	Ch	29.2413	-108.38	2.45943e+06	2021-05-08	07:08:00	05:54:29	0.246169	Temperate forests	https://inaturalist-open-data.s3.amazonaws.com/photos/154838350/medium.jpeg
93427842	433	Ch	29.3226	-108.246	2.45935e+06	2021-05-16	04:04:00	02:51:01	0.118762	Temperate forests	https://inaturalist-open-data.s3.amazonaws.com/photos/154847525/medium.jpeg
93443168	434	Ch	29.3624	-108.2	2.45946e+06	2021-07-09	08:34:00	07:21:12	0.306389	Temperate forests	https://inaturalist-open-data.s3.amazonaws.com/photos/154876498/medium.jpeg
93443741	435	Ch	29.3449	-108.204	2.45945e+06	2021-08-27	08:19:00	07:06:11	0.295961	Temperate forests	https://inaturalist-open-data.s3.amazonaws.com/photos/154877381/medium.jpeg
96374501	436	Coa	25.0865	-100.978	2.4594e+06	2021-03-07	22:05:26	21:21:31	0.889942	Grasslands	https://inaturalist-open-data.s3.amazonaws.com/photos/160099022/medium.jpeg
96860423	437	Ch	29.2298	-108.24	2.45938e+06	2021-06-16	09:17:00	08:04:03	0.336146	Temperate forests	https://inaturalist-open-data.s3.amazonaws.com/photos/160977183/medium.jpeg
96863227	438	Ch	29.2459	-108.365	2.45937e+06	2021-05-31	09:02:00	07:48:32	0.32537	Temperate forests	https://inaturalist-open-data.s3.amazonaws.com/photos/160982910/medium.jpeg
96863558	439	Ch	29.3245	-108.303	2.45952e+06	2021-06-11	01:11:00	23:57:47	0.998461	Temperate forests	https://inaturalist-open-data.s3.amazonaws.com/photos/160983741/medium.jpeg
98444648	440	Mih	19.4825	-101.366	2.45657e+06	2013-02-10	18:49:00	18:03:32	0.752454	Temperate forests	https://inaturalist-open-data.s3.amazonaws.com/photos/164130371/medium.jpeg
101237128	441	Gto	21.4717	-100.114	2.45951e+06	2021-10-23	00:08:00	23:27:33	0.977465	Temperate forests	https://inaturalist-open-data.s3.amazonaws.com/photos/169043122/medium.jpeg
101343929	442	Ox	17.4337	-97.457	2.45947e+06	2021-11-09	17:39:04	17:09:14	0.714745	Temperate forests	https://inaturalist-open-data.s3.amazonaws.com/photos/169235401/medium.jpeg
101345488	443	Ox	17.4337	-97.457	2.45952e+06	2021-04-11	00:46:18	00:16:28	0.0114352	Temperate forests	https://inaturalist-open-data.s3.amazonaws.com/photos/169238473/medium.jpeg
101413402	444	Jl	21.7582	-101.736	2.45937e+06	2021-05-06	07:56:00	07:09:03	0.297951	Grasslands	https://static.inaturalist.org/photos/169366129/medium.jpeg
101811697	445	Ch	30.5594	-108.449	2.45949e+06	2021-09-28	08:51:00	07:37:12	0.3175	Grasslands	https://static.inaturalist.org/photos/170066595/medium.jpeg
101961585	446	Dgo	23.2056	-104.934	2.45949e+06	2021-09-29	11:44:00	10:44:16	0.447407	Agricultural-modified areas	https://inaturalist-open-data.s3.amazonaws.com/photos/170347375/medium.jpeg
102180333	447	Gto	21.4717	-100.114	2.45954e+06	2021-11-19	04:11:00	03:30:33	0.146215	Temperate forests	https://inaturalist-open-data.s3.amazonaws.com/photos/170754622/medium.jpeg
102588460	448	Dgo	23.6605	-105.701	2.45923e+06	2021-12-01	04:32:40	03:29:52	0.145741	Temperate forests	https://inaturalist-open-data.s3.amazonaws.com/photos/171525783/medium.jpeg
103012252	449	Coa	25.4027	-100.562	2.4595e+06	2021-10-13	04:53:00	04:10:45	0.174132	Temperate forests	https://inaturalist-open-data.s3.amazonaws.com/photos/172317186/medium.jpg
103491390	450	Slp	21.869	-101.134	2.45938e+06	2021-11-06	08:57:00	08:12:28	0.341991	Agricultural-modified areas	https://inaturalist-open-data.s3.amazonaws.com/photos/173219703/medium.jpeg
103491397	451	Slp	21.8551	-101.109	2.45954e+06	2021-11-23	14:20:06	13:35:40	0.566435	Agricultural-modified areas	https://inaturalist-open-data.s3.amazonaws.com/photos/173220218/medium.jpeg
103697228	452	Tm	27.4442	-99.5783	2.45956e+06	2021-12-12	12:03:05	11:24:46	0.475532	Grasslands	https://static.inaturalist.org/photos/173613977/medium.jpeg
103739254	453	Dgo	23.9705	-104.326	2.45956e+06	2021-12-15	10:48:00	09:50:42	0.410208	Shrublands	https://inaturalist-open-data.s3.amazonaws.com/photos/173697129/medium.jpeg
104146886	454	Ox	17.4337	-97.457	2.45956e+06	2021-12-12	08:08:02	07:38:12	0.318194	Temperate forests	https://inaturalist-open-data.s3.amazonaws.com/photos/174477491/medium.jpeg
104819848	455	Dgo	23.3402	-104.93	2.45951e+06	2021-10-24	20:50:00	19:50:17	0.826586	Temperate forests	https://inaturalist-open-data.s3.amazonaws.com/photos/175723672/medium.jpeg
105864844	456	Ch	31.1455	-108.334	2.4596e+06	2022-01-17	06:26:00	05:12:40	0.21713	Grasslands	https://inaturalist-open-data.s3.amazonaws.com/photos/177724211/medium.png
105865924	457	Ch	31.1019	-108.36	2.4596e+06	2022-01-20	04:43:00	03:29:34	0.145532	Grasslands	https://inaturalist-open-data.s3.amazonaws.com/photos/177726217/medium.png
105889237	458	Gto	20.7104	-101.392	2.4539e+06	2006-06-17	16:31:00	15:45:26	0.656551	Tropical forests	https://inaturalist-open-data.s3.amazonaws.com/photos/177772038/medium.jpeg
106466932	459	Ch	29.3985	-108.238	2.4595e+06	2021-10-15	09:51:00	08:38:03	0.359757	Temperate forests	https://inaturalist-open-data.s3.amazonaws.com/photos/178854157/medium.jpeg
106468186	460	Ch	29.2724	-108.388	2.45926e+06	2021-11-02	11:19:00	10:05:27	0.420451	Temperate forests	https://inaturalist-open-data.s3.amazonaws.com/photos/178856592/medium.jpeg
106470461	461	Ch	29.3348	-108.208	2.45941e+06	2021-12-07	08:46:00	07:33:10	0.314699	Temperate forests	https://inaturalist-open-data.s3.amazonaws.com/photos/178860883/medium.jpeg
106470796	462	Ch	29.3756	-108.349	2.45956e+06	2021-12-14	11:46:00	10:32:36	0.439306	Temperate forests	https://inaturalist-open-data.s3.amazonaws.com/photos/178861549/medium.jpeg
106830135	463	Dgo	23.4225	-104.943	2.45961e+06	2022-01-31	22:17:00	21:17:14	0.886968	Temperate forests	https://inaturalist-open-data.s3.amazonaws.com/photos/179549966/medium.jpg
106836654	464	Nay	21.6307	-104.42	2.45958e+06	2022-02-01	02:55:53	01:58:12	0.0820833	Temperate forests	https://inaturalist-open-data.s3.amazonaws.com/photos/179562134/medium.jpeg
107055565	465	Slp	23.336	-101.333	2.45785e+06	2017-07-04	22:02:48	21:17:28	0.88713	Shrublands	https://static.inaturalist.org/photos/179976856/medium.jpeg
107750836	466	Tm	27.4781	-99.5496	2.45935e+06	2021-11-05	14:07:00	13:28:48	0.561667	Agricultural-modified areas	https://static.inaturalist.org/photos/181285997/medium.jpeg
107825050	467	Ch	31.0708	-108.356	2.45982e+06	2022-02-09	22:52:00	21:38:34	0.901782	Shrublands	https://inaturalist-open-data.s3.amazonaws.com/photos/181425430/medium.png
110153156	468	Ch	31.1454	-108.334	2.45966e+06	2022-03-18	04:53:00	03:39:40	0.152546	Grasslands	https://inaturalist-open-data.s3.amazonaws.com/photos/185775660/medium.png
113036273	469	Gto	21.4818	-100.116	2.45966e+06	2022-03-25	04:38:00	03:57:32	0.164954	Shrublands	https://inaturalist-open-data.s3.amazonaws.com/photos/190968718/medium.jpeg
113285587	470	Gto	20.7246	-100.794	2.45967e+06	2022-03-31	02:26:00	01:42:49	0.0714005	Tropical forests	https://inaturalist-open-data.s3.amazonaws.com/photos/191417692/medium.jpeg
113285588	471	Gto	20.7246	-100.794	2.45966e+06	2022-03-26	06:03:00	05:19:49	0.222095	Tropical forests	https://inaturalist-open-data.s3.amazonaws.com/photos/191417708/medium.jpeg
116605908	472	Ch	31.1019	-108.36	2.45962e+06	2022-05-02	01:35:00	00:21:34	0.0149769	Grasslands	https://inaturalist-open-data.s3.amazonaws.com/photos/196844873/medium.png
116862758	473	Tm	26.1755	-98.7694	2.45974e+06	2022-05-06	02:49:16	02:14:11	0.0931829	Shrublands	https://inaturalist-open-data.s3.amazonaws.com/photos/197301610/medium.jpg
118461607	474	Ch	31.0868	-108.336	2.45971e+06	2022-05-13	23:50:00	22:36:39	0.942118	Shrublands	https://inaturalist-open-data.s3.amazonaws.com/photos/200149605/medium.png
118470589	475	Ch	31.1013	-108.38	2.45969e+06	2022-04-25	02:16:00	01:02:29	0.0433912	Grasslands	https://inaturalist-open-data.s3.amazonaws.com/photos/200166392/medium.png
118578409	476	Ch	31.14	-108.331	2.4597e+06	2022-04-30	02:36:00	01:22:41	0.057419	Grasslands	https://inaturalist-open-data.s3.amazonaws.com/photos/200357259/medium.png
120554394	477	Ch	31.1048	-108.375	2.45972e+06	2022-05-25	22:17:00	21:03:30	0.877431	Grasslands	https://inaturalist-open-data.s3.amazonaws.com/photos/203909567/medium.png
120572032	478	Mih	19.504	-100.286	2.45721e+06	2015-05-07	18:19:13	17:38:04	0.734769	Temperate forests	https://inaturalist-open-data.s3.amazonaws.com/photos/203944328/medium.jpeg
120573481	479	Son	31.7527	-113.361	2.45728e+06	2015-11-09	20:50:04	19:16:37	0.803206	Shrublands	https://inaturalist-open-data.s3.amazonaws.com/photos/203946748/medium.jpeg
120573620	480	Mih	19.6851	-100.284	2.45718e+06	2015-11-06	14:50:08	14:09:00	0.589583	Temperate forests	https://inaturalist-open-data.s3.amazonaws.com/photos/203947054/medium.jpeg
120573895	481	Mx	19.3681	-100.233	2.45738e+06	2015-12-28	10:07:18	09:26:22	0.39331	Temperate forests	https://inaturalist-open-data.s3.amazonaws.com/photos/203947559/medium.jpeg
120575914	482	Slp	22.0459	-100.545	2.45751e+06	2016-04-30	23:11:44	22:29:33	0.937187	Temperate forests	https://inaturalist-open-data.s3.amazonaws.com/photos/203951202/medium.jpeg
120579022	483	Son	31.095	-108.955	2.45809e+06	2017-07-12	18:12:03	16:56:14	0.705718	Temperate forests	https://inaturalist-open-data.s3.amazonaws.com/photos/203956585/medium.jpeg
120579091	484	Zc	23.2229	-103.824	2.45801e+06	2017-09-17	12:00:51	11:05:33	0.462187	Tropical forests	https://inaturalist-open-data.s3.amazonaws.com/photos/203956677/medium.jpeg
120580182	485	Slp	22.0467	-100.594	2.45828e+06	2018-06-14	04:38:11	03:55:48	0.16375	Temperate forests	https://inaturalist-open-data.s3.amazonaws.com/photos/203958437/medium.jpeg
120707149	486	Son	31.7527	-113.361	2.45728e+06	2015-11-09	20:50:06	19:16:39	0.803229	Shrublands	https://inaturalist-open-data.s3.amazonaws.com/photos/204184370/medium.jpeg
120707330	487	Mih	19.6851	-100.284	2.45718e+06	2015-11-06	14:50:08	14:09:00	0.589583	Temperate forests	https://inaturalist-open-data.s3.amazonaws.com/photos/204184662/medium.jpeg
120709321	488	Coa	26.8099	-103.521	2.45716e+06	2015-05-19	02:24:18	01:30:13	0.0626505	Shrublands	https://inaturalist-open-data.s3.amazonaws.com/photos/204188043/medium.jpeg
120709692	489	Slp	22.0459	-100.545	2.45751e+06	2016-04-30	23:11:46	22:29:35	0.937211	Temperate forests	https://inaturalist-open-data.s3.amazonaws.com/photos/204188784/medium.jpeg
120714614	490	Slp	22.0467	-100.594	2.45828e+06	2018-06-14	04:38:14	02:55:51	0.122118	Temperate forests	https://inaturalist-open-data.s3.amazonaws.com/photos/204197888/medium.jpeg
120715716	491	Slp	22.0467	-100.594	2.45828e+06	2018-06-14	04:38:12	03:55:49	0.163762	Temperate forests	https://inaturalist-open-data.s3.amazonaws.com/photos/204199608/medium.jpeg
124431456	492	Ch	31.1019	-108.36	2.45983e+06	2022-06-09	22:05:00	20:51:34	0.869144	Grasslands	https://inaturalist-open-data.s3.amazonaws.com/photos/210902439/medium.png
126076231	493	Dgo	23.2056	-104.934	2.45975e+06	2022-06-15	07:11:00	06:11:16	0.257824	Temperate forests	https://inaturalist-open-data.s3.amazonaws.com/photos/213868833/medium.jpeg
128459260	494	Ch	28.8694	-106.528	2.45978e+06	2022-07-15	14:14:00	13:07:53	0.547141	Temperate forests	https://static.inaturalist.org/photos/218200795/medium.jpeg
128912327	495	Coa	25.3991	-100.563	2.45979e+06	2022-07-31	03:55:00	03:12:45	0.133854	Temperate forests	https://inaturalist-open-data.s3.amazonaws.com/photos/219010865/medium.jpg
129437988	496	Mih	19.9566	-100.137	2.45977e+06	2022-06-07	00:07:45	23:27:12	0.977222	Temperate forests	https://inaturalist-open-data.s3.amazonaws.com/photos/219965183/medium.jpeg
132097022	497	Mt	25.098	-101.019	2.45981e+06	2022-08-16	00:31:00	23:46:56	0.990926	Temperate forests	https://inaturalist-open-data.s3.amazonaws.com/photos/224903022/medium.jpeg
132165044	498	Ch	29.2878	-108.302	2.45939e+06	2021-06-20	04:19:00	03:05:48	0.129028	Temperate forests	https://inaturalist-open-data.s3.amazonaws.com/photos/225028232/medium.jpeg
132165276	499	Ch	29.3665	-108.34	2.45939e+06	2021-06-20	04:21:00	03:07:38	0.130301	Temperate forests	https://inaturalist-open-data.s3.amazonaws.com/photos/225028541/medium.jpeg
132170468	500	Ch	29.2011	-108.302	2.45939e+06	2021-06-24	14:37:00	12:23:48	0.516528	Temperate forests	https://inaturalist-open-data.s3.amazonaws.com/photos/225037673/medium.jpeg
132170590	501	Ch	29.2211	-108.347	2.45939e+06	2021-06-26	05:51:00	04:37:37	0.192789	Temperate forests	https://inaturalist-open-data.s3.amazonaws.com/photos/225037924/medium.jpeg
132171188	502	Ch	29.3195	-108.232	2.45922e+06	2021-07-01	00:01:00	22:48:04	0.950046	Temperate forests	https://inaturalist-open-data.s3.amazonaws.com/photos/225038939/medium.jpeg
132172177	503	Ch	29.2903	-108.244	2.45941e+06	2021-07-15	18:08:00	16:55:01	0.704873	Temperate forests	https://inaturalist-open-data.s3.amazonaws.com/photos/225041020/medium.jpeg
132172493	504	Ch	29.2266	-108.376	2.45941e+06	2021-07-16	09:49:00	08:35:30	0.357986	Temperate forests	https://inaturalist-open-data.s3.amazonaws.com/photos/225041657/medium.jpeg
132180159	505	Ch	29.3089	-108.376	2.45939e+06	2021-06-24	13:43:00	12:29:30	0.520486	Temperate forests	https://inaturalist-open-data.s3.amazonaws.com/photos/225055137/medium.jpeg
132180416	506	Ch	29.2793	-108.391	2.45925e+06	2021-07-02	10:10:00	08:56:26	0.372523	Temperate forests	https://inaturalist-open-data.s3.amazonaws.com/photos/225055699/medium.jpeg
132180982	507	Ch	29.366	-108.344	2.45941e+06	2021-07-15	17:11:00	15:57:38	0.665023	Temperate forests	https://inaturalist-open-data.s3.amazonaws.com/photos/225056934/medium.jpeg
132341821	508	Ch	29.2078	-108.283	2.45944e+06	2021-08-18	22:42:00	21:28:52	0.895046	Temperate forests	https://inaturalist-open-data.s3.amazonaws.com/photos/225356254/medium.jpeg
132342730	509	Ch	29.2167	-108.309	2.45942e+06	2021-07-27	02:41:00	01:27:46	0.0609491	Temperate forests	https://inaturalist-open-data.s3.amazonaws.com/photos/225357942/medium.jpeg
132342803	510	Ch	29.2855	-108.324	2.45942e+06	2021-07-29	20:57:00	19:43:42	0.822014	Temperate forests	https://inaturalist-open-data.s3.amazonaws.com/photos/225358102/medium.jpeg
132342857	511	Ch	29.3315	-108.336	2.45943e+06	2021-07-30	04:12:00	02:58:39	0.124063	Temperate forests	https://inaturalist-open-data.s3.amazonaws.com/photos/225358263/medium.jpeg
132342943	512	Ch	29.3403	-108.267	2.45937e+06	2021-08-06	22:07:00	20:53:56	0.870787	Temperate forests	https://inaturalist-open-data.s3.amazonaws.com/photos/225358403/medium.jpeg
132343254	513	Ch	29.3749	-108.311	2.45945e+06	2021-08-26	23:51:00	22:37:45	0.942882	Temperate forests	https://inaturalist-open-data.s3.amazonaws.com/photos/225359011/medium.jpeg
132343747	514	Ch	29.3853	-108.377	2.45942e+06	2021-07-29	10:31:00	09:17:30	0.387153	Temperate forests	https://inaturalist-open-data.s3.amazonaws.com/photos/225360055/medium.jpeg
132344612	515	Ch	29.3038	-108.239	2.45953e+06	2021-08-11	11:39:00	10:26:03	0.434757	Temperate forests	https://inaturalist-open-data.s3.amazonaws.com/photos/225361387/medium.jpeg
132344719	516	Ch	29.2644	-108.254	2.45956e+06	2021-08-12	21:42:00	20:28:59	0.853461	Temperate forests	https://inaturalist-open-data.s3.amazonaws.com/photos/225361538/medium.jpeg
132344860	517	Ch	29.3503	-108.293	2.45945e+06	2021-08-24	22:43:00	21:29:50	0.895718	Temperate forests	https://inaturalist-open-data.s3.amazonaws.com/photos/225361874/medium.jpeg
132345806	518	Ch	29.336	-108.23	2.45949e+06	2021-09-30	09:09:00	07:56:05	0.330613	Temperate forests	https://inaturalist-open-data.s3.amazonaws.com/photos/225363620/medium.jpeg
132431588	519	Ch	29.2376	-108.303	2.45947e+06	2021-09-16	00:13:00	22:59:47	0.958183	Temperate forests	https://inaturalist-open-data.s3.amazonaws.com/photos/225510027/medium.jpeg
132440997	520	Ch	29.3997	-108.202	2.45948e+06	2021-09-21	09:37:00	08:24:11	0.350127	Temperate forests	https://inaturalist-open-data.s3.amazonaws.com/photos/225527674/medium.jpeg
132444286	521	Ch	29.3802	-108.37	2.45947e+06	2021-09-13	20:45:00	19:31:31	0.813553	Temperate forests	https://inaturalist-open-data.s3.amazonaws.com/photos/225534447/medium.jpeg
132446300	522	Ch	29.2769	-108.296	2.45946e+06	2021-08-31	04:43:00	03:29:49	0.145706	Temperate forests	https://inaturalist-open-data.s3.amazonaws.com/photos/225537907/medium.jpeg
132449340	523	Ch	29.366	-108.381	2.45934e+06	2021-10-05	20:31:00	19:17:28	0.803796	Temperate forests	https://inaturalist-open-data.s3.amazonaws.com/photos/225543204/medium.jpeg
132828332	524	Ch	29.2826	-108.242	2.45956e+06	2021-10-12	08:35:00	07:22:02	0.306968	Temperate forests	https://inaturalist-open-data.s3.amazonaws.com/photos/226158755/medium.jpeg
132843999	525	Ch	29.3413	-108.37	2.45977e+06	2022-09-07	03:08:00	01:54:31	0.0795255	Temperate forests	https://inaturalist-open-data.s3.amazonaws.com/photos/226185976/medium.jpeg
132860129	526	Ch	29.2382	-108.268	2.45944e+06	2021-10-08	14:42:00	13:28:56	0.561759	Temperate forests	https://inaturalist-open-data.s3.amazonaws.com/photos/226216210/medium.jpeg
132860974	527	Ch	29.3847	-108.338	2.4595e+06	2021-10-15	12:45:00	11:31:39	0.480312	Temperate forests	https://inaturalist-open-data.s3.amazonaws.com/photos/226217983/medium.jpeg
132861491	528	Ch	29.3596	-108.307	2.45952e+06	2021-10-28	09:58:00	08:44:46	0.364421	Grasslands	https://inaturalist-open-data.s3.amazonaws.com/photos/226218905/medium.jpeg
132877194	529	Ch	29.2903	-108.285	2.45941e+06	2021-10-07	19:05:00	17:51:52	0.744352	Temperate forests	https://inaturalist-open-data.s3.amazonaws.com/photos/226248997/medium.jpeg
132881466	530	Ch	29.3643	-108.34	2.45947e+06	2021-10-09	14:44:00	13:30:38	0.56294	Temperate forests	https://inaturalist-open-data.s3.amazonaws.com/photos/226257081/medium.jpeg
132881627	531	Ch	29.3659	-108.247	2.4595e+06	2021-10-16	15:23:00	14:10:01	0.590289	Temperate forests	https://inaturalist-open-data.s3.amazonaws.com/photos/226257396/medium.jpeg
132882129	532	Ch	29.3276	-108.241	2.45935e+06	2021-11-05	10:31:00	09:18:02	0.387523	Temperate forests	https://inaturalist-open-data.s3.amazonaws.com/photos/226258282/medium.jpeg
132884265	533	Ch	29.2222	-108.286	2.45941e+06	2021-12-07	11:58:00	10:44:51	0.447813	Temperate forests	https://inaturalist-open-data.s3.amazonaws.com/photos/226261326/medium.jpeg
132884340	534	Ch	29.3894	-108.346	2.45944e+06	2021-12-08	13:08:00	11:54:37	0.496262	Temperate forests	https://inaturalist-open-data.s3.amazonaws.com/photos/226261462/medium.jpeg
132961644	535	Ch	29.2066	-108.337	2.45938e+06	2021-12-06	10:21:00	09:07:39	0.380312	Temperate forests	https://inaturalist-open-data.s3.amazonaws.com/photos/226406525/medium.jpeg
134263445	536	Gto	21.5237	-101.436	2.45714e+06	2015-04-25	19:35:57	17:50:12	0.743194	Agricultural-modified areas	https://inaturalist-open-data.s3.amazonaws.com/photos/228827801/medium.jpeg
134442397	537	Ox	17.4337	-97.457	2.45947e+06	2021-11-09	05:39:00	05:09:10	0.214699	Temperate forests	https://inaturalist-open-data.s3.amazonaws.com/photos/229156621/medium.jpeg
139282655	538	Ch	31.1019	-108.36	2.45975e+06	2022-06-16	22:08:00	20:54:34	0.871227	Grasslands	https://inaturalist-open-data.s3.amazonaws.com/photos/238196972/medium.png
141496516	539	Dgo	24.8708	-106.016	2.45986e+06	2022-06-10	03:43:59	02:39:55	0.111053	Temperate forests	https://inaturalist-open-data.s3.amazonaws.com/photos/242420521/medium.jpeg
142299587	540	Dgo	24.8235	-106.105	2.4598e+06	2022-10-08	16:26:00	15:21:35	0.639988	Temperate forests	https://inaturalist-open-data.s3.amazonaws.com/photos/243938022/medium.jpeg
142799261	541	Mx	19.5661	-100.219	2.45988e+06	2022-10-24	16:35:42	15:54:49	0.663067	Temperate forests	https://inaturalist-open-data.s3.amazonaws.com/photos/244885033/medium.jpg
143735325	542	Gto	21.467	-100.113	2.45982e+06	2022-08-30	09:51:00	09:10:33	0.382326	Temperate forests	https://inaturalist-open-data.s3.amazonaws.com/photos/246558271/medium.jpeg
143907903	543	Coa	27.3555	-102.394	2.45941e+06	2021-10-07	08:27:12	07:37:38	0.317801	Shrublands	https://static.inaturalist.org/photos/246887235/medium.jpeg
145808576	544	Dgo	23.2049	-104.943	2.45986e+06	2022-10-10	10:01:00	09:01:14	0.375856	Temperate forests	https://inaturalist-open-data.s3.amazonaws.com/photos/250489580/medium.jpg
146909242	545	Ch	28.2672	-105.578	2.45996e+06	2023-01-14	18:44:00	17:41:41	0.73728	Shrublands	https://inaturalist-open-data.s3.amazonaws.com/photos/252684537/medium.jpeg
147425432	546	Ch	30.7779	-108.079	2.45996e+06	2023-01-13	06:34:00	05:21:41	0.223391	Grasslands	https://static.inaturalist.org/photos/253679850/medium.jpeg
150449840	547	Son	27.9516	-110.969	2.4601e+06	2023-01-06	11:54:00	10:30:08	0.437593	Shrublands	https://inaturalist-open-data.s3.amazonaws.com/photos/259426642/medium.jpeg
151101201	548	Ch	29.2435	-106.334	2.45999e+06	2023-02-14	09:18:33	08:13:13	0.342512	Agricultural-modified areas	https://inaturalist-open-data.s3.amazonaws.com/photos/260663220/medium.jpeg
151861723	549	Slp	22.0541	-100.59	2.45999e+06	2023-02-16	11:30:37	10:48:16	0.450185	Temperate forests	https://inaturalist-open-data.s3.amazonaws.com/photos/262090556/medium.jpeg
152783191	550	Ch	29.2469	-108.287	2.4596e+06	2022-01-18	16:29:00	15:15:51	0.636007	Temperate forests	https://inaturalist-open-data.s3.amazonaws.com/photos/263788881/medium.jpeg
152783337	551	Ch	29.2218	-108.34	2.4596e+06	2022-01-25	17:18:00	16:04:38	0.669884	Temperate forests	https://inaturalist-open-data.s3.amazonaws.com/photos/263789062/medium.jpeg
152932149	552	Ch	29.1523	-108.621	2.45961e+06	2022-01-28	18:56:00	17:41:31	0.737164	Tropical forests	https://inaturalist-open-data.s3.amazonaws.com/photos/264069011/medium.jpeg
152954135	553	Ch	29.3076	-108.327	2.45964e+06	2022-02-26	00:17:00	23:03:41	0.960891	Temperate forests	https://inaturalist-open-data.s3.amazonaws.com/photos/264108815/medium.jpeg
152957109	554	Ch	29.3761	-108.352	2.45958e+06	2022-02-01	04:28:00	03:14:36	0.135139	Temperate forests	https://inaturalist-open-data.s3.amazonaws.com/photos/264113990/medium.jpeg
152958666	555	Ch	29.3577	-108.177	2.45958e+06	2022-03-01	20:04:00	18:51:18	0.785625	Temperate forests	https://inaturalist-open-data.s3.amazonaws.com/photos/264116998/medium.jpeg
152965154	556	Ch	29.2602	-108.029	2.4597e+06	2022-04-29	02:01:00	00:48:53	0.0339468	Temperate forests	https://inaturalist-open-data.s3.amazonaws.com/photos/264129107/medium.jpeg
152978229	557	Ch	29.2177	-108.397	2.45976e+06	2022-03-07	16:23:00	15:09:25	0.631539	Temperate forests	https://inaturalist-open-data.s3.amazonaws.com/photos/264153936/medium.jpeg
152978273	558	Ch	29.3091	-108.349	2.45979e+06	2022-03-08	10:45:00	09:31:36	0.396944	Temperate forests	https://inaturalist-open-data.s3.amazonaws.com/photos/264154066/medium.jpeg
152978333	559	Ch	29.3834	-108.327	2.45986e+06	2022-03-10	18:27:00	17:13:42	0.717847	Temperate forests	https://inaturalist-open-data.s3.amazonaws.com/photos/264154207/medium.jpeg
152978570	560	Ch	29.3753	-108.316	2.45966e+06	2022-03-22	16:23:00	15:09:44	0.631759	Temperate forests	https://inaturalist-open-data.s3.amazonaws.com/photos/264154717/medium.jpeg
152978753	561	Ch	29.3594	-108.301	2.45967e+06	2022-03-28	17:38:00	16:24:48	0.683889	Grasslands	https://inaturalist-open-data.s3.amazonaws.com/photos/264155208/medium.jpeg
152982295	562	Ch	29.3859	-108.286	2.45964e+06	2022-03-03	17:58:00	16:44:51	0.697812	Temperate forests	https://inaturalist-open-data.s3.amazonaws.com/photos/264161576/medium.jpeg
153507485	563	Ch	29.7389	-108.534	2.4596e+06	2022-01-23	12:54:00	11:39:52	0.486019	Temperate forests	https://inaturalist-open-data.s3.amazonaws.com/photos/265139069/medium.jpeg
154327749	564	Ch	29.6232	-108.401	2.45931e+06	2021-08-04	15:28:00	14:14:24	0.593333	Temperate forests	https://inaturalist-open-data.s3.amazonaws.com/photos/266647885/medium.jpeg
154467386	565	Ch	29.0203	-108.323	2.45937e+06	2021-01-06	19:47:00	18:33:42	0.773403	Temperate forests	https://inaturalist-open-data.s3.amazonaws.com/photos/266902297/medium.jpg
154629242	566	Bc	32.2708	-115.047	2.46004e+06	2023-07-04	07:04:00	05:23:49	0.224873	Agricultural-modified areas	https://inaturalist-open-data.s3.amazonaws.com/photos/267198769/medium.jpeg
154647390	567	Ch	29.157	-108.683	2.45908e+06	2020-08-14	08:01:00	06:46:16	0.28213	Temperate forests	https://inaturalist-open-data.s3.amazonaws.com/photos/267231442/medium.jpeg
154647428	568	Ch	29.0429	-108.628	2.45911e+06	2020-09-19	05:35:00	04:20:29	0.180891	Temperate forests	https://inaturalist-open-data.s3.amazonaws.com/photos/267231994/medium.jpeg
154647433	569	Ch	29.1565	-108.626	2.45912e+06	2020-09-27	00:24:00	23:09:30	0.964931	Tropical forests	https://inaturalist-open-data.s3.amazonaws.com/photos/267232092/medium.jpeg
155830361	570	Coa	25.6255	-100.87	2.45649e+06	2013-07-20	16:52:00	15:08:31	0.630914	Shrublands	https://inaturalist-open-data.s3.amazonaws.com/photos/269403945/medium.jpg
156462921	571	Ch	29.6094	-108.172	2.45984e+06	2022-09-14	02:10:00	00:57:19	0.0398032	Temperate forests	https://inaturalist-open-data.s3.amazonaws.com/photos/270555754/medium.jpeg
160819481	572	Dgo	25.5514	-103.656	2.46002e+06	2023-03-19	13:35:00	12:40:23	0.528044	Shrublands	https://inaturalist-open-data.s3.amazonaws.com/photos/277915579/medium.jpg
160819488	573	Dgo	25.4209	-103.799	2.46002e+06	2023-03-19	00:27:00	23:31:48	0.980417	Shrublands	https://inaturalist-open-data.s3.amazonaws.com/photos/277919682/medium.jpg
162021399	574	Ch	29.7481	-108.087	2.45967e+06	2022-03-04	02:13:00	01:00:39	0.0421181	Temperate forests	https://inaturalist-open-data.s3.amazonaws.com/photos/280105710/medium.jpeg
162045972	575	Ch	29.6378	-108.223	2.45972e+06	2022-05-20	10:00:00	08:47:07	0.366053	Temperate forests	https://inaturalist-open-data.s3.amazonaws.com/photos/280152523/medium.jpeg
162160515	576	Ch	29.7606	-108.392	2.45992e+06	2022-08-12	20:16:00	19:02:26	0.793356	Temperate forests	https://inaturalist-open-data.s3.amazonaws.com/photos/280365845/medium.jpeg
162173992	577	Ch	29.9927	-108.578	2.45975e+06	2022-06-16	17:04:00	15:49:41	0.659502	Temperate forests	https://inaturalist-open-data.s3.amazonaws.com/photos/280390622/medium.jpeg
162534710	578	Ch	29.2475	-108.095	2.45922e+06	2021-09-01	21:55:00	20:42:37	0.862928	Agricultural-modified areas	https://inaturalist-open-data.s3.amazonaws.com/photos/281044603/medium.jpeg
162534817	579	Ch	29.331	-108.013	2.45931e+06	2021-09-04	20:39:00	19:26:57	0.810382	Grasslands	https://inaturalist-open-data.s3.amazonaws.com/photos/281044809/medium.jpeg
162535458	580	Ch	29.2249	-108.192	2.4594e+06	2021-09-07	04:28:00	03:15:14	0.135579	Temperate forests	https://inaturalist-open-data.s3.amazonaws.com/photos/281045867/medium.jpeg
162536064	581	Ch	29.2708	-108.034	2.45944e+06	2021-09-08	16:42:00	15:29:52	0.645741	Temperate forests	https://inaturalist-open-data.s3.amazonaws.com/photos/281047084/medium.jpeg
162536282	582	Ch	29.2707	-108.016	2.45956e+06	2021-09-12	10:35:00	09:22:56	0.390926	Temperate forests	https://inaturalist-open-data.s3.amazonaws.com/photos/281047492/medium.jpeg
162537923	583	Ch	29.2553	-108.12	2.45948e+06	2021-09-21	09:23:00	08:10:31	0.340637	Agricultural-modified areas	https://inaturalist-open-data.s3.amazonaws.com/photos/281050334/medium.jpeg
162538014	584	Ch	29.3404	-108.178	2.45948e+06	2021-09-22	08:08:00	06:55:17	0.288391	Temperate forests	https://inaturalist-open-data.s3.amazonaws.com/photos/281050550/medium.jpeg
162553644	585	Ch	29.2438	-108.03	2.45922e+06	2021-10-01	09:47:00	08:34:53	0.357558	Temperate forests	https://inaturalist-open-data.s3.amazonaws.com/photos/281079623/medium.jpeg
162557097	586	Ch	29.2712	-108.045	2.45946e+06	2021-08-31	00:41:00	23:28:49	0.978345	Temperate forests	https://inaturalist-open-data.s3.amazonaws.com/photos/281086568/medium.jpeg
163209759	587	Ch	29.2848	-108.052	2.45975e+06	2022-06-16	04:01:00	02:48:47	0.117211	Temperate forests	https://inaturalist-open-data.s3.amazonaws.com/photos/282261510/medium.jpeg
163700912	588	Ch	29.2037	-108.131	2.45952e+06	2021-10-28	18:57:00	17:44:29	0.739225	Agricultural-modified areas	https://inaturalist-open-data.s3.amazonaws.com/photos/283162446/medium.jpeg
164113412	589	Ch	28.3205	-105.513	2.46013e+06	2023-04-07	20:16:00	19:13:57	0.801354	Agricultural-modified areas	https://inaturalist-open-data.s3.amazonaws.com/photos/283896179/medium.jpeg
164113421	590	Ch	28.3077	-105.553	2.46005e+06	2023-04-14	02:04:00	01:01:47	0.0429051	Agricultural-modified areas	https://inaturalist-open-data.s3.amazonaws.com/photos/283899202/medium.jpeg
164113432	591	Ch	28.2228	-105.406	2.46005e+06	2023-04-17	06:36:00	04:34:23	0.190544	Agricultural-modified areas	https://inaturalist-open-data.s3.amazonaws.com/photos/283904858/medium.jpeg
164113475	592	Ch	28.2789	-105.487	2.4601e+06	2023-05-06	07:42:00	06:40:03	0.277813	Agricultural-modified areas	https://inaturalist-open-data.s3.amazonaws.com/photos/283912272/medium.jpeg
164113495	593	Ch	28.3599	-105.453	2.46008e+06	2023-05-16	10:58:00	08:56:11	0.37235	Agricultural-modified areas	https://inaturalist-open-data.s3.amazonaws.com/photos/283917298/medium.jpeg
164113497	594	Ch	28.2659	-105.425	2.46008e+06	2023-05-18	05:16:00	04:14:18	0.176597	Agricultural-modified areas	https://inaturalist-open-data.s3.amazonaws.com/photos/283917821/medium.jpeg
168895821	595	Gto	21.4684	-99.8735	2.45995e+06	2015-04-01	08:22:00	07:42:30	0.321181	Shrublands	https://inaturalist-open-data.s3.amazonaws.com/photos/292754650/medium.jpeg
168895822	596	Gto	21.4684	-99.8735	2.46068e+06	2015-04-01	07:04:00	06:24:30	0.267014	Shrublands	https://inaturalist-open-data.s3.amazonaws.com/photos/292754668/medium.jpeg
168895825	597	Gto	21.5616	-100.166	2.45772e+06	2016-11-24	12:53:00	12:12:20	0.508565	Shrublands	https://inaturalist-open-data.s3.amazonaws.com/photos/292756826/medium.jpeg
168895826	598	Gto	21.5616	-100.166	2.45771e+06	2016-11-14	13:02:00	12:21:20	0.514815	Shrublands	https://inaturalist-open-data.s3.amazonaws.com/photos/292756849/medium.jpeg
168895827	599	Gto	21.5616	-100.166	2.45783e+06	2017-03-14	05:25:00	04:44:20	0.197454	Shrublands	https://inaturalist-open-data.s3.amazonaws.com/photos/292757160/medium.jpeg
168895830	600	Gto	21.5616	-100.166	2.45775e+06	2016-12-31	23:51:00	23:10:20	0.965509	Shrublands	https://inaturalist-open-data.s3.amazonaws.com/photos/292757184/medium.jpeg
168895831	601	Gto	21.5616	-100.166	2.45783e+06	2017-03-13	06:13:00	05:32:20	0.230787	Shrublands	https://inaturalist-open-data.s3.amazonaws.com/photos/292757200/medium.jpeg
168895832	602	Gto	21.5277	-100.189	2.45788e+06	2017-05-05	03:03:00	02:22:15	0.0987847	Shrublands	https://inaturalist-open-data.s3.amazonaws.com/photos/292758288/medium.jpeg
169867897	603	Ch	31.1387	-108.376	2.46012e+06	2023-06-24	19:36:00	18:22:30	0.765625	Grasslands	https://inaturalist-open-data.s3.amazonaws.com/photos/294533390/medium.png
169867898	604	Ch	31.1387	-108.376	2.46012e+06	2023-06-24	06:01:00	04:47:30	0.199653	Grasslands	https://inaturalist-open-data.s3.amazonaws.com/photos/294533524/medium.png
169867901	605	Ch	31.1387	-108.376	2.46012e+06	2023-06-22	19:43:00	18:29:30	0.770486	Grasslands	https://inaturalist-open-data.s3.amazonaws.com/photos/294533602/medium.png
169867925	606	Ch	31.1387	-108.376	2.46011e+06	2023-06-17	19:07:00	17:53:30	0.745486	Grasslands	https://inaturalist-open-data.s3.amazonaws.com/photos/294534427/medium.png
171479773	607	Ch	31.1373	-108.373	2.46012e+06	2023-06-28	03:36:00	02:22:30	0.0989583	Grasslands	https://inaturalist-open-data.s3.amazonaws.com/photos/297562319/medium.png
172555141	608	Ch	31.1379	-108.374	2.4601e+06	2023-07-06	19:16:00	18:02:30	0.751736	Grasslands	https://inaturalist-open-data.s3.amazonaws.com/photos/299565340/medium.png
172691737	609	Dgo	24.8787	-106.048	2.45991e+06	2022-01-12	06:19:00	05:14:48	0.218611	Temperate forests	https://inaturalist-open-data.s3.amazonaws.com/photos/299818075/medium.jpeg
172701394	610	Dgo	24.8787	-106.048	2.4601e+06	2023-01-06	12:40:00	11:35:48	0.483194	Temperate forests	https://inaturalist-open-data.s3.amazonaws.com/photos/299834976/medium.jpeg
172785904	611	Dgo	24.8787	-106.048	2.46002e+06	2023-03-15	00:41:00	23:36:48	0.983889	Temperate forests	https://inaturalist-open-data.s3.amazonaws.com/photos/299994097/medium.jpeg
172792786	612	Dgo	24.8787	-106.048	2.46003e+06	2023-03-25	20:47:00	19:42:48	0.821389	Temperate forests	https://inaturalist-open-data.s3.amazonaws.com/photos/300006976/medium.jpeg
173466986	613	Dgo	24.8708	-106.016	2.45983e+06	2022-10-09	09:43:00	08:38:56	0.36037	Temperate forests	https://inaturalist-open-data.s3.amazonaws.com/photos/301248249/medium.jpeg
173492320	614	Dgo	24.8708	-106.016	2.45993e+06	2022-12-15	10:25:00	09:20:56	0.389537	Temperate forests	https://inaturalist-open-data.s3.amazonaws.com/photos/301294609/medium.jpeg
173624060	615	Dgo	24.8708	-106.016	2.46006e+06	2023-04-26	18:46:00	17:41:56	0.737454	Temperate forests	https://inaturalist-open-data.s3.amazonaws.com/photos/301535255/medium.jpeg
173833963	616	Dgo	25.0596	-106.082	2.45987e+06	2022-10-22	10:27:00	09:22:40	0.390741	Temperate forests	https://inaturalist-open-data.s3.amazonaws.com/photos/301925224/medium.jpeg
174127791	617	Mx	19.1622	-99.7361	2.46012e+06	2023-06-26	09:07:00	08:28:03	0.352812	Temperate forests	https://inaturalist-open-data.s3.amazonaws.com/photos/302474383/medium.jpg
175453833	618	Dgo	25.0705	-106.012	2.46005e+06	2023-04-18	15:38:00	14:33:57	0.60691	Temperate forests	https://inaturalist-open-data.s3.amazonaws.com/photos/304923710/medium.jpeg
175458473	619	Dgo	25.0705	-106.012	2.46006e+06	2023-04-30	16:46:00	15:41:57	0.654132	Temperate forests	https://inaturalist-open-data.s3.amazonaws.com/photos/304933218/medium.jpeg
175458685	620	Dgo	25.0705	-106.012	2.45995e+06	2023-05-01	11:02:00	09:57:57	0.415243	Temperate forests	https://inaturalist-open-data.s3.amazonaws.com/photos/304933522/medium.jpeg
175458949	621	Dgo	25.0705	-106.012	2.46001e+06	2023-05-03	15:04:00	13:59:57	0.583299	Temperate forests	https://inaturalist-open-data.s3.amazonaws.com/photos/304933975/medium.jpeg
175469988	622	Mx	19.1878	-99.7406	2.46002e+06	2023-03-16	15:38:00	14:59:02	0.624329	Temperate forests	https://inaturalist-open-data.s3.amazonaws.com/photos/304954285/medium.jpeg
175992685	623	Dgo	25.0705	-106.012	2.46007e+06	2023-05-05	09:43:00	08:38:57	0.360382	Temperate forests	https://inaturalist-open-data.s3.amazonaws.com/photos/305916562/medium.jpeg
176517113	624	Ch	29.3334	-108.207	2.4597e+06	2023-04-30	08:15:00	07:02:10	0.293171	Temperate forests	https://inaturalist-open-data.s3.amazonaws.com/photos/306892647/medium.jpeg
176517639	625	Ch	29.369	-108.352	2.45974e+06	2022-05-06	11:41:00	10:27:35	0.435822	Temperate forests	https://inaturalist-open-data.s3.amazonaws.com/photos/306893694/medium.jpeg
176518313	626	Ch	29.3398	-108.365	2.45992e+06	2022-06-12	21:08:00	19:54:32	0.829537	Temperate forests	https://inaturalist-open-data.s3.amazonaws.com/photos/306894985/medium.jpeg
176649306	627	Ch	29.3423	-108.287	2.4598e+06	2022-05-08	09:37:00	08:23:51	0.349896	Temperate forests	https://inaturalist-open-data.s3.amazonaws.com/photos/307139356/medium.jpeg
177200925	628	Dgo	25.0705	-106.012	2.46011e+06	2023-06-13	01:18:00	00:13:57	0.0096875	Temperate forests	https://inaturalist-open-data.s3.amazonaws.com/photos/308159083/medium.jpeg
177372984	629	Ch	31.1387	-108.376	2.46015e+06	2023-07-24	05:43:00	04:29:30	0.187153	Grasslands	https://inaturalist-open-data.s3.amazonaws.com/photos/308477299/medium.png
177373046	630	Ch	31.1387	-108.376	2.46004e+06	2023-06-04	01:45:00	00:31:30	0.021875	Grasslands	https://inaturalist-open-data.s3.amazonaws.com/photos/308478901/medium.png
177555185	631	Ch	29.2179	-108.289	2.45972e+06	2022-05-22	21:53:00	20:39:51	0.861007	Temperate forests	https://inaturalist-open-data.s3.amazonaws.com/photos/308824524/medium.jpeg
177555827	632	Ch	29.2168	-108.213	2.45973e+06	2022-05-28	20:37:00	19:24:09	0.808438	Agricultural-modified areas	https://inaturalist-open-data.s3.amazonaws.com/photos/308825643/medium.jpeg
177588767	633	Ch	29.2484	-108.258	2.45973e+06	2022-05-31	06:06:00	04:52:58	0.203449	Temperate forests	https://inaturalist-open-data.s3.amazonaws.com/photos/308888164/medium.jpeg
179718175	634	Ch	29.3086	-108.339	2.45976e+06	2022-06-25	00:38:00	23:24:39	0.975451	Temperate forests	https://inaturalist-open-data.s3.amazonaws.com/photos/312927973/medium.jpeg
179718471	635	Ch	29.3707	-108.298	2.45976e+06	2022-06-28	21:34:00	20:20:49	0.847789	Temperate forests	https://inaturalist-open-data.s3.amazonaws.com/photos/312928391/medium.jpeg
179719662	636	Ch	29.2733	-108.282	2.45978e+06	2022-07-21	14:22:00	12:08:52	0.506157	Temperate forests	https://inaturalist-open-data.s3.amazonaws.com/photos/312930422/medium.jpeg
179747263	637	Ch	29.2151	-108.309	2.45975e+06	2022-06-18	05:47:00	04:33:46	0.190116	Temperate forests	https://inaturalist-open-data.s3.amazonaws.com/photos/312983484/medium.jpeg
179749129	638	Ch	29.2685	-108.319	2.45982e+06	2022-08-28	10:39:00	09:25:43	0.392859	Temperate forests	https://inaturalist-open-data.s3.amazonaws.com/photos/312987372/medium.jpeg
179862600	639	Ch	29.3129	-108.213	2.45976e+06	2022-06-27	12:15:00	11:02:09	0.459826	Temperate forests	https://inaturalist-open-data.s3.amazonaws.com/photos/313206171/medium.jpeg
179880294	640	Ch	29.3474	-108.002	2.46016e+06	2023-07-08	02:47:00	01:35:00	0.0659722	Agricultural-modified areas	https://inaturalist-open-data.s3.amazonaws.com/photos/313239585/medium.jpeg
180014142	641	Ch	29.303	-108.227	2.45981e+06	2022-08-19	02:46:00	01:33:05	0.0646412	Temperate forests	https://inaturalist-open-data.s3.amazonaws.com/photos/313494478/medium.jpeg
182870992	642	Ch	29.2898	-108.218	2.45968e+06	2022-08-04	02:26:00	01:13:08	0.050787	Temperate forests	https://inaturalist-open-data.s3.amazonaws.com/photos/318932288/medium.jpeg
182871641	643	Ch	29.3634	-108.387	2.45959e+06	2022-09-01	07:29:00	06:15:27	0.260729	Temperate forests	https://inaturalist-open-data.s3.amazonaws.com/photos/318933665/medium.jpeg
182871879	644	Ch	29.2546	-108.253	2.45977e+06	2022-09-07	06:41:00	05:27:59	0.227766	Temperate forests	https://inaturalist-open-data.s3.amazonaws.com/photos/318934081/medium.jpeg
182875041	645	Ch	29.2181	-108.275	2.45981e+06	2022-08-19	02:21:00	01:07:54	0.0471528	Temperate forests	https://inaturalist-open-data.s3.amazonaws.com/photos/318940876/medium.jpeg
182875090	646	Ch	29.2153	-108.287	2.45981e+06	2022-08-19	05:59:00	04:45:51	0.198507	Temperate forests	https://inaturalist-open-data.s3.amazonaws.com/photos/318941028/medium.jpeg
183010313	647	Ch	29.3986	-108.25	2.45985e+06	2022-09-29	09:41:00	07:28:00	0.311111	Temperate forests	https://inaturalist-open-data.s3.amazonaws.com/photos/319205084/medium.jpeg
183013873	648	Ch	29.3831	-108.315	2.45984e+06	2022-09-14	05:52:00	04:38:44	0.193565	Grasslands	https://inaturalist-open-data.s3.amazonaws.com/photos/319211781/medium.jpeg
183014222	649	Ch	29.3386	-108.291	2.45984e+06	2022-09-17	15:59:00	14:45:50	0.615162	Temperate forests	https://inaturalist-open-data.s3.amazonaws.com/photos/319212579/medium.jpeg
183014578	650	Ch	29.3723	-108.272	2.45959e+06	2022-10-01	10:11:00	08:57:55	0.373553	Temperate forests	https://inaturalist-open-data.s3.amazonaws.com/photos/319213186/medium.jpeg
183014689	651	Ch	29.3913	-108.261	2.45987e+06	2022-10-16	06:52:00	05:38:57	0.235382	Temperate forests	https://inaturalist-open-data.s3.amazonaws.com/photos/319213329/medium.jpeg
183149713	652	Ch	29.3057	-108.282	2.45987e+06	2022-10-15	13:40:00	12:26:52	0.518657	Temperate forests	https://inaturalist-open-data.s3.amazonaws.com/photos/319477947/medium.jpeg
183149786	653	Ch	29.2713	-108.361	2.45987e+06	2022-10-17	22:54:00	21:40:33	0.90316	Temperate forests	https://inaturalist-open-data.s3.amazonaws.com/photos/319478115/medium.jpeg
183150032	654	Ch	29.3885	-108.225	2.45988e+06	2022-10-31	11:34:00	10:21:06	0.431319	Temperate forests	https://inaturalist-open-data.s3.amazonaws.com/photos/319478648/medium.jpeg
183150378	655	Ch	29.2491	-108.382	2.45992e+06	2022-11-12	14:48:00	13:34:28	0.565602	Temperate forests	https://inaturalist-open-data.s3.amazonaws.com/photos/319479310/medium.jpeg
183152005	656	Ch	29.2503	-108.287	2.45992e+06	2022-11-12	14:19:00	13:05:51	0.545729	Temperate forests	https://inaturalist-open-data.s3.amazonaws.com/photos/319482842/medium.jpeg
183232900	657	Ch	29.2337	-108.235	2.45991e+06	2022-11-28	14:34:00	13:21:04	0.556296	Temperate forests	https://inaturalist-open-data.s3.amazonaws.com/photos/319639074/medium.jpeg
183235975	658	Ch	29.3524	-108.288	2.45991e+06	2022-11-23	04:25:00	03:11:51	0.133229	Temperate forests	https://inaturalist-open-data.s3.amazonaws.com/photos/319644892/medium.jpeg
183236739	659	Ch	29.3016	-108.217	2.45994e+06	2022-12-25	04:42:00	03:29:08	0.145231	Temperate forests	https://inaturalist-open-data.s3.amazonaws.com/photos/319646148/medium.jpeg
183239306	660	Ch	29.2226	-108.005	2.45993e+06	2022-12-16	14:09:00	12:56:59	0.539572	Temperate forests	https://inaturalist-open-data.s3.amazonaws.com/photos/319650683/medium.jpeg
183281506	661	Son	29.8232	-109.681	2.46018e+06	2023-08-26	07:01:00	04:42:17	0.19603	Shrublands	https://static.inaturalist.org/photos/319729874/medium.jpeg
185966187	662	Ch	29.2072	-108.069	2.45994e+06	2022-12-29	04:41:00	03:28:43	0.144942	Agricultural-modified areas	https://inaturalist-open-data.s3.amazonaws.com/photos/324883319/medium.jpeg
185966472	663	Ch	29.3994	-108.139	2.46013e+06	2023-01-07	04:53:00	03:40:27	0.15309	Temperate forests	https://inaturalist-open-data.s3.amazonaws.com/photos/324883669/medium.jpeg
185975404	664	Ch	29.2621	-108.348	2.46025e+06	2023-02-11	04:09:00	02:55:36	0.121944	Temperate forests	https://inaturalist-open-data.s3.amazonaws.com/photos/324903268/medium.jpeg
185975587	665	Ch	29.2194	-108.321	2.46003e+06	2023-03-22	06:07:00	04:53:43	0.20397	Temperate forests	https://inaturalist-open-data.s3.amazonaws.com/photos/324903649/medium.jpeg
185975868	666	Ch	29.2962	-108.355	2.46004e+06	2023-04-04	05:02:00	03:48:35	0.158738	Temperate forests	https://inaturalist-open-data.s3.amazonaws.com/photos/324904282/medium.jpeg
185977406	667	Ch	29.2912	-108.368	2.46016e+06	2023-03-08	07:46:00	06:32:32	0.272593	Temperate forests	https://inaturalist-open-data.s3.amazonaws.com/photos/324907897/medium.jpeg
187394723	668	Ch	29.2864	-108.247	2.46023e+06	2023-09-10	12:55:00	11:42:01	0.487512	Temperate forests	https://inaturalist-open-data.s3.amazonaws.com/photos/327705402/medium.jpeg
189516008	669	Nl	26.397	-100.118	2.46024e+06	2023-10-27	02:40:00	01:59:32	0.0830093	Shrublands	https://inaturalist-open-data.s3.amazonaws.com/photos/332015863/medium.jpeg
189682792	670	Ch	29.3242	-108.394	2.46028e+06	2023-04-12	11:08:00	09:54:26	0.412801	Temperate forests	https://inaturalist-open-data.s3.amazonaws.com/photos/332351510/medium.jpeg
190423884	671	Ch	29.3993	-108.277	2.46008e+06	2023-05-13	07:42:00	06:28:54	0.270069	Grasslands	https://inaturalist-open-data.s3.amazonaws.com/photos/333811068/medium.jpeg
190442087	672	Ch	29.3956	-108.376	2.45995e+06	2023-05-01	01:31:00	00:17:30	0.0121528	Temperate forests	https://inaturalist-open-data.s3.amazonaws.com/photos/333848186/medium.jpeg
190442323	673	Ch	29.2353	-108.264	2.46013e+06	2023-05-07	20:42:00	19:28:57	0.811771	Temperate forests	https://inaturalist-open-data.s3.amazonaws.com/photos/333848569/medium.jpeg
190442535	674	Ch	29.2972	-108.231	2.46008e+06	2023-05-15	09:41:00	08:28:05	0.352836	Temperate forests	https://inaturalist-open-data.s3.amazonaws.com/photos/333848928/medium.jpeg
190705170	675	Bc	29.2868	-114.85	2.46026e+06	2023-10-11	19:57:00	18:17:36	0.762222	Grasslands	https://static.inaturalist.org/photos/334373826/medium.jpg
190750817	676	Nl	26.4063	-100.125	2.46005e+06	2023-11-04	14:25:00	13:44:30	0.572569	Grasslands	https://inaturalist-open-data.s3.amazonaws.com/photos/334464695/medium.jpeg
191714620	677	Bcs	23.6917	-109.907	2.46028e+06	2024-11-29	01:56:00	00:36:22	0.0252546	Tropical forests	https://static.inaturalist.org/photos/336389892/medium.jpeg
192763120	678	Ch	29.2156	-108.194	2.46007e+06	2023-07-05	23:22:00	22:09:13	0.923067	Temperate forests	https://inaturalist-open-data.s3.amazonaws.com/photos/338467527/medium.jpeg
192779576	679	Bcs	23.6037	-109.938	2.46027e+06	2023-11-17	08:57:00	07:37:15	0.317535	Temperate forests	https://inaturalist-open-data.s3.amazonaws.com/photos/338501337/medium.jpeg
193893821	680	Ch	29.2966	-108.317	2.4601e+06	2023-06-06	07:50:00	06:36:44	0.275509	Temperate forests	https://inaturalist-open-data.s3.amazonaws.com/photos/340681224/medium.jpeg
193893883	681	Ch	29.2928	-108.276	2.46016e+06	2023-06-08	01:32:00	00:18:54	0.013125	Temperate forests	https://inaturalist-open-data.s3.amazonaws.com/photos/340682024/medium.jpeg
193895193	682	Ch	29.2482	-108.269	2.46013e+06	2023-06-07	20:37:00	19:23:55	0.808275	Temperate forests	https://inaturalist-open-data.s3.amazonaws.com/photos/340684388/medium.jpeg
193895609	683	Ch	29.3078	-108.274	2.46011e+06	2023-06-18	03:16:00	02:02:54	0.0853472	Temperate forests	https://inaturalist-open-data.s3.amazonaws.com/photos/340684854/medium.jpeg
193968021	684	Ch	29.3801	-108.331	2.46015e+06	2023-07-27	21:26:00	19:12:41	0.800475	Temperate forests	https://inaturalist-open-data.s3.amazonaws.com/photos/340831301/medium.jpeg
193968104	685	Ch	29.3577	-108.281	2.4601e+06	2023-08-06	02:08:00	00:54:52	0.0381019	Temperate forests	https://inaturalist-open-data.s3.amazonaws.com/photos/340831537/medium.jpeg
194968114	686	Dgo	25.4252	-103.741	2.45581e+06	2011-01-09	21:38:00	20:43:02	0.863218	Agricultural-modified areas	https://inaturalist-open-data.s3.amazonaws.com/photos/342867878/medium.jpeg
196955713	687	Tm	27.4391	-99.5659	2.46033e+06	2024-01-16	21:36:00	20:57:44	0.873426	Agricultural-modified areas	https://inaturalist-open-data.s3.amazonaws.com/photos/346765019/medium.jpeg
197411876	688	Coa	25.1041	-100.996	2.46004e+06	2023-04-04	19:15:00	18:31:01	0.771539	Grasslands	https://inaturalist-open-data.s3.amazonaws.com/photos/347690193/medium.jpeg
199128614	689	Tm	27.4426	-99.5677	2.46034e+06	2024-01-31	20:14:00	19:35:44	0.816481	Agricultural-modified areas	https://inaturalist-open-data.s3.amazonaws.com/photos/351110722/medium.jpeg
199128616	690	Tm	27.4426	-99.5677	2.46052e+06	2024-02-08	04:32:00	03:53:44	0.162315	Agricultural-modified areas	https://inaturalist-open-data.s3.amazonaws.com/photos/351110858/medium.jpeg
199128617	691	Tm	27.4426	-99.5677	2.46034e+06	2024-01-31	20:14:00	19:35:44	0.816481	Agricultural-modified areas	https://inaturalist-open-data.s3.amazonaws.com/photos/351110963/medium.jpeg
199128618	692	Tm	27.4426	-99.5677	2.46034e+06	2024-01-26	14:24:00	13:45:44	0.573426	Agricultural-modified areas	https://inaturalist-open-data.s3.amazonaws.com/photos/351111102/medium.jpeg
199315374	693	Ch	29.2888	-108.33	2.46021e+06	2023-09-18	10:37:00	09:23:41	0.391447	Temperate forests	https://inaturalist-open-data.s3.amazonaws.com/photos/351482211/medium.jpeg
199316668	694	Ch	29.2799	-108.208	2.46017e+06	2023-08-15	09:39:00	08:26:10	0.351505	Temperate forests	https://inaturalist-open-data.s3.amazonaws.com/photos/351484796/medium.jpeg
199316728	695	Ch	29.3729	-108.333	2.46018e+06	2023-08-19	07:42:00	06:28:40	0.269907	Temperate forests	https://inaturalist-open-data.s3.amazonaws.com/photos/351484937/medium.jpeg
199485542	696	Ch	29.3038	-108.243	2.46026e+06	2023-08-11	12:00:00	10:47:02	0.449329	Temperate forests	https://inaturalist-open-data.s3.amazonaws.com/photos/351805905/medium.jpeg
199486136	697	Ch	29.3911	-108.318	2.45995e+06	2023-10-01	12:17:00	11:03:44	0.460926	Grasslands	https://inaturalist-open-data.s3.amazonaws.com/photos/351807041/medium.jpeg
199486459	698	Ch	29.2322	-108.34	2.46024e+06	2023-10-20	14:18:00	13:04:38	0.544884	Temperate forests	https://inaturalist-open-data.s3.amazonaws.com/photos/351807544/medium.jpeg
199487763	699	Ch	29.2427	-108.307	2.46024e+06	2023-10-18	05:12:00	03:58:46	0.16581	Temperate forests	https://inaturalist-open-data.s3.amazonaws.com/photos/351809959/medium.jpeg
199813519	700	Ch	29.283	-108.378	2.46022e+06	2023-09-29	15:38:00	14:24:29	0.600336	Temperate forests	https://inaturalist-open-data.s3.amazonaws.com/photos/352424283/medium.jpeg
199816598	701	Ch	29.2395	-108.021	2.46029e+06	2023-11-12	13:59:00	12:46:55	0.532581	Temperate forests	https://inaturalist-open-data.s3.amazonaws.com/photos/352429964/medium.jpeg
199839001	702	Ch	29.3122	-108.283	2.46021e+06	2023-09-25	16:49:00	15:35:52	0.649907	Temperate forests	https://inaturalist-open-data.s3.amazonaws.com/photos/352473440/medium.jpeg
199840276	703	Ch	29.3833	-108.242	2.46026e+06	2023-11-11	12:30:00	11:17:02	0.470162	Temperate forests	https://inaturalist-open-data.s3.amazonaws.com/photos/352475930/medium.jpeg
199954671	704	Ch	28.4798	-105.601	2.46036e+06	2024-02-18	19:51:00	18:48:36	0.78375	Shrublands	https://inaturalist-open-data.s3.amazonaws.com/photos/352692157/medium.jpeg
200052937	705	Nl	24.9959	-99.8361	2.45998e+06	2023-07-02	08:31:00	07:51:39	0.327535	Agricultural-modified areas	https://inaturalist-open-data.s3.amazonaws.com/photos/352881257/medium.jpg
200213345	706	Son	28.0263	-111.054	2.46031e+06	2023-12-28	07:47:00	06:22:47	0.265822	Shrublands	https://inaturalist-open-data.s3.amazonaws.com/photos/353195052/medium.png
200213901	707	Son	27.9515	-110.969	2.4603e+06	2023-12-25	05:50:00	04:26:08	0.184815	Shrublands	https://inaturalist-open-data.s3.amazonaws.com/photos/353195860/medium.png
200871784	708	Bcs	25.9438	-111.354	2.46037e+06	2024-02-26	13:06:00	11:40:35	0.486516	Shrublands	https://static.inaturalist.org/photos/354482056/medium.jpeg
202006687	709	Coa	27.1708	-102.614	2.46052e+06	2024-02-08	00:16:00	23:25:33	0.976076	Temperate forests	https://inaturalist-open-data.s3.amazonaws.com/photos/356688590/medium.jpeg
203439162	710	Bcs	27.0545	-112.442	2.46004e+06	2023-10-04	15:11:00	13:41:14	0.570301	Shrublands	https://static.inaturalist.org/photos/359440970/medium.jpg
203652935	711	Zc	21.5996	-102.781	2.46065e+06	2024-02-12	21:16:00	20:24:53	0.850613	Temperate forests	https://inaturalist-open-data.s3.amazonaws.com/photos/359846284/medium.jpeg
205562543	712	Zc	21.5995	-102.781	2.46039e+06	2023-03-21	20:22:00	19:30:53	0.813113	Temperate forests	https://inaturalist-open-data.s3.amazonaws.com/photos/363486182/medium.jpeg
205574808	713	Zc	21.5997	-102.781	2.4604e+06	2024-03-28	07:47:00	06:55:53	0.288808	Temperate forests	https://inaturalist-open-data.s3.amazonaws.com/photos/363510848/medium.jpeg
206828870	714	Ch	29.6618	-108.29	2.46025e+06	2023-10-29	16:38:00	15:24:50	0.642245	Agricultural-modified areas	https://inaturalist-open-data.s3.amazonaws.com/photos/365774586/medium.jpeg
208729892	715	Ch	29.6755	-108.009	2.46014e+06	2023-07-16	21:08:00	19:55:58	0.830532	Temperate forests	https://inaturalist-open-data.s3.amazonaws.com/photos/369334890/medium.jpeg
208918334	716	Ch	29.6333	-108.054	2.46025e+06	2023-10-29	08:24:00	07:11:47	0.29985	Temperate forests	https://inaturalist-open-data.s3.amazonaws.com/photos/369683715/medium.jpeg
209122822	717	Ch	29.6734	-108.24	2.46003e+06	2023-03-30	04:12:00	02:59:02	0.124329	Grasslands	https://inaturalist-open-data.s3.amazonaws.com/photos/370059698/medium.jpeg
209123573	718	Ch	29.7767	-108.369	2.46013e+06	2023-04-07	15:43:00	14:29:31	0.603831	Temperate forests	https://inaturalist-open-data.s3.amazonaws.com/photos/370060947/medium.jpeg
209169228	719	Ch	29.7144	-108.259	2.46021e+06	2023-09-18	20:02:00	18:48:58	0.784005	Temperate forests	https://inaturalist-open-data.s3.amazonaws.com/photos/370146556/medium.jpeg
209169331	720	Ch	29.7338	-108.369	2.46021e+06	2023-09-19	10:14:00	08:00:31	0.333692	Temperate forests	https://inaturalist-open-data.s3.amazonaws.com/photos/370146752/medium.jpeg
209299506	721	Ch	29.2118	-108.157	2.45968e+06	2022-12-04	09:20:00	08:07:22	0.338449	Temperate forests	https://inaturalist-open-data.s3.amazonaws.com/photos/370388379/medium.jpeg
209322928	722	Ch	29.7233	-108.371	2.46024e+06	2023-10-18	06:43:00	05:29:31	0.228831	Temperate forests	https://inaturalist-open-data.s3.amazonaws.com/photos/370431121/medium.jpeg
211789225	723	Ch	29.6021	-108.294	2.46027e+06	2023-11-22	11:30:00	10:16:49	0.428345	Temperate forests	https://inaturalist-open-data.s3.amazonaws.com/photos/374351416/medium.jpeg
211795968	724	Ch	29.6162	-108.378	2.46027e+06	2023-11-23	09:08:00	07:54:29	0.329502	Agricultural-modified areas	https://inaturalist-open-data.s3.amazonaws.com/photos/374361958/medium.jpeg
212310164	725	Ch	29.361	-108.355	2.46019e+06	2023-08-31	03:13:00	01:59:35	0.083044	Temperate forests	https://inaturalist-open-data.s3.amazonaws.com/photos/375198429/medium.jpeg
212316201	726	Ch	29.2949	-108.249	2.46014e+06	2023-10-07	04:40:00	03:27:00	0.14375	Temperate forests	https://inaturalist-open-data.s3.amazonaws.com/photos/375209920/medium.jpeg
213234779	727	Jl	20.6935	-103.666	2.46049e+06	2024-02-07	08:13:00	07:18:20	0.304398	Temperate forests	https://inaturalist-open-data.s3.amazonaws.com/photos/376834065/medium.jpeg
214824854	728	Slp	22.1901	-100.807	2.46039e+06	2024-03-22	19:47:00	19:03:46	0.794282	Shrublands	https://inaturalist-open-data.s3.amazonaws.com/photos/379749504/medium.jpeg
216242948	729	Ch	28.5299	-105.515	2.46044e+06	2024-05-13	07:40:00	06:37:56	0.276343	Shrublands	https://inaturalist-open-data.s3.amazonaws.com/photos/382418903/medium.jpg
217135024	730	Ch	29.1985	-108.21	2.46033e+06	2024-01-16	10:46:00	09:33:10	0.398032	Agricultural-modified areas	https://inaturalist-open-data.s3.amazonaws.com/photos/384086027/medium.jpeg
220405008	731	Pba	18.2094	-97.1299	2.46042e+06	2024-04-24	05:41:00	05:12:29	0.217002	Tropical forests	https://inaturalist-open-data.s3.amazonaws.com/photos/390223710/medium.jpg
221238833	732	Zc	24.6406	-101.714	2.45988e+06	2022-10-25	02:33:00	01:46:09	0.0737153	Shrublands	https://static.inaturalist.org/photos/391786390/medium.jpeg
223634800	733	Zc	21.5931	-102.777	2.46048e+06	2024-06-16	01:48:00	00:56:53	0.0395023	Agricultural-modified areas	https://inaturalist-open-data.s3.amazonaws.com/photos/396275386/medium.jpeg
223787814	734	Ch	29.2048	-108.251	2.46027e+06	2023-11-17	09:00:00	07:47:00	0.324306	Temperate forests	https://inaturalist-open-data.s3.amazonaws.com/photos/396562389/medium.jpeg
223788986	735	Ch	29.3686	-108.375	2.46023e+06	2023-12-10	02:04:00	00:50:30	0.0350694	Temperate forests	https://inaturalist-open-data.s3.amazonaws.com/photos/396564677/medium.jpeg
223789162	736	Ch	29.3226	-108.267	2.46026e+06	2023-12-11	02:41:00	01:27:56	0.0610648	Temperate forests	https://inaturalist-open-data.s3.amazonaws.com/photos/396564977/medium.jpeg
223790369	737	Ch	29.3265	-108.219	2.46039e+06	2024-03-17	08:02:00	06:49:07	0.284109	Temperate forests	https://inaturalist-open-data.s3.amazonaws.com/photos/396566958/medium.jpeg
223802102	738	Ch	29.2995	-108.317	2.46041e+06	2024-04-14	08:03:00	06:49:44	0.284537	Temperate forests	https://inaturalist-open-data.s3.amazonaws.com/photos/396589680/medium.jpeg
224533876	739	Ch	28.3011	-105.422	2.46032e+06	2024-06-01	07:13:00	06:11:19	0.257859	Shrublands	https://inaturalist-open-data.s3.amazonaws.com/photos/397967688/medium.jpeg
228173192	740	Mo	24.4826	-106.144	2.46049e+06	2024-06-29	20:15:00	19:10:25	0.7989	Temperate forests	https://static.inaturalist.org/photos/404873885/medium.jpg
230091267	741	Tm	27.4415	-99.5702	2.4605e+06	2024-11-07	23:11:00	22:32:43	0.939387	Agricultural-modified areas	https://inaturalist-open-data.s3.amazonaws.com/photos/408509687/medium.jpeg
230091279	742	Tm	27.4415	-99.5702	2.46044e+06	2024-06-05	16:22:00	15:43:43	0.655359	Agricultural-modified areas	https://inaturalist-open-data.s3.amazonaws.com/photos/408509776/medium.jpeg
232796598	743	Tm	23.9092	-99.0384	2.46052e+06	2024-07-30	11:39:00	11:02:51	0.460313	Agricultural-modified areas	https://inaturalist-open-data.s3.amazonaws.com/photos/413634948/medium.jpeg
233142697	744	Ch	29.3474	-108.229	2.46021e+06	2023-09-25	06:33:00	05:20:05	0.22228	Temperate forests	https://inaturalist-open-data.s3.amazonaws.com/photos/414299991/medium.jpeg
233749126	745	Son	29.8727	-112.549	2.46049e+06	2024-06-29	16:57:00	15:26:48	0.643611	Shrublands	https://inaturalist-open-data.s3.amazonaws.com/photos/415442873/medium.jpeg
233818097	746	Mx	19.1707	-99.748	2.46051e+06	2024-07-22	17:15:00	16:36:00	0.691667	Temperate forests	https://inaturalist-open-data.s3.amazonaws.com/photos/415580740/medium.jpeg
236824063	747	Dgo	25.4248	-103.74	2.46031e+06	2023-12-30	14:17:00	13:22:02	0.556968	Agricultural-modified areas	https://inaturalist-open-data.s3.amazonaws.com/photos/421380671/medium.jpg
236846138	748	Dgo	25.4242	-103.739	2.4603e+06	2023-12-26	16:37:00	15:42:03	0.654201	Agricultural-modified areas	https://inaturalist-open-data.s3.amazonaws.com/photos/421406717/medium.jpg
236846142	749	Dgo	25.4242	-103.739	2.4603e+06	2023-12-26	17:17:00	16:22:03	0.681979	Agricultural-modified areas	https://inaturalist-open-data.s3.amazonaws.com/photos/421426904/medium.jpg
237005272	750	Ch	29.3256	-108.343	2.46025e+06	2023-10-31	16:08:00	14:54:38	0.621273	Temperate forests	https://inaturalist-open-data.s3.amazonaws.com/photos/421732300/medium.jpeg
237138254	751	Ch	29.3369	-108.251	2.46005e+06	2023-12-04	17:38:00	16:25:00	0.684028	Temperate forests	https://inaturalist-open-data.s3.amazonaws.com/photos/421985876/medium.jpeg
237141865	752	Ch	29.2943	-108.249	2.46046e+06	2024-01-06	13:46:00	12:33:00	0.522917	Temperate forests	https://inaturalist-open-data.s3.amazonaws.com/photos/421992634/medium.jpeg
238301135	753	Ch	29.3797	-108.019	2.4602e+06	2023-09-09	22:43:00	21:30:56	0.896481	Agricultural-modified areas	https://inaturalist-open-data.s3.amazonaws.com/photos/424233311/medium.jpeg
239659688	754	Ch	29.7863	-108.511	2.46051e+06	2024-07-19	07:03:00	04:48:57	0.20066	Temperate forests	https://inaturalist-open-data.s3.amazonaws.com/photos/426867430/medium.jpeg
240480043	755	Ch	31.3578	-106.607	2.45998e+06	2023-04-02	18:31:00	17:24:34	0.725394	Shrublands	https://inaturalist-open-data.s3.amazonaws.com/photos/428446507/medium.jpg
240481124	756	Ch	31.3646	-106.604	2.4599e+06	2022-12-11	17:08:00	16:01:35	0.667766	Shrublands	https://inaturalist-open-data.s3.amazonaws.com/photos/428448626/medium.jpg
240483976	757	Coa	27.2427	-101.774	2.4602e+06	2023-12-09	07:40:00	06:52:54	0.286736	Shrublands	https://inaturalist-open-data.s3.amazonaws.com/photos/428452391/medium.jpeg
241590793	758	Ch	29.2721	-108.378	2.45803e+06	2017-08-10	17:31:00	16:17:29	0.678808	Temperate forests	https://inaturalist-open-data.s3.amazonaws.com/photos/430593793/medium.jpeg
242380205	759	Ch	29.4638	-108.376	2.46055e+06	2024-08-24	04:30:00	03:16:30	0.136458	Temperate forests	https://inaturalist-open-data.s3.amazonaws.com/photos/432108935/medium.jpeg
245257041	760	Ch	25.952	-107.011	2.46014e+06	2023-07-14	19:27:00	18:18:57	0.76316	Temperate forests	https://inaturalist-open-data.s3.amazonaws.com/photos/437616674/medium.jpeg
245257186	761	Ch	25.9612	-107.015	2.46023e+06	2023-10-16	14:56:00	13:47:56	0.574954	Temperate forests	https://inaturalist-open-data.s3.amazonaws.com/photos/437616847/medium.jpeg
248608818	762	Coa	25.3515	-101.045	2.45967e+06	2022-03-04	20:01:00	19:16:49	0.803345	Agricultural-modified areas	https://inaturalist-open-data.s3.amazonaws.com/photos/444246639/medium.jpeg
248639367	763	Ch	29.3237	-108.371	2.4603e+06	2023-12-19	15:17:00	14:03:31	0.585775	Temperate forests	https://inaturalist-open-data.s3.amazonaws.com/photos/444306794/medium.jpeg
248643461	764	Ch	29.3789	-108.308	2.46031e+06	2024-04-01	01:14:00	00:00:46	0.000532407	Temperate forests	https://inaturalist-open-data.s3.amazonaws.com/photos/444314993/medium.jpeg
248645537	765	Ch	29.2449	-108.269	2.45999e+06	2023-12-02	08:50:00	07:36:56	0.317315	Temperate forests	https://inaturalist-open-data.s3.amazonaws.com/photos/444319007/medium.jpeg
248645608	766	Ch	29.3709	-108.362	2.45999e+06	2023-12-02	16:13:00	14:59:33	0.624687	Temperate forests	https://inaturalist-open-data.s3.amazonaws.com/photos/444319194/medium.jpeg
248646017	767	Ch	29.3319	-108.205	2.4603e+06	2023-12-18	08:29:00	07:16:11	0.302905	Temperate forests	https://inaturalist-open-data.s3.amazonaws.com/photos/444320148/medium.jpeg
248646612	768	Ch	29.2367	-108.262	2.4603e+06	2023-12-22	06:51:00	05:37:57	0.234687	Temperate forests	https://inaturalist-open-data.s3.amazonaws.com/photos/444321173/medium.jpeg
248649027	769	Ch	29.2447	-108.387	2.46042e+06	2024-04-15	19:12:00	17:58:27	0.748924	Temperate forests	https://inaturalist-open-data.s3.amazonaws.com/photos/444325762/medium.jpeg
248921985	770	Ch	29.2556	-108.255	2.46046e+06	2024-05-29	07:16:00	06:02:59	0.252072	Temperate forests	https://inaturalist-open-data.s3.amazonaws.com/photos/444870249/medium.jpeg
252238687	771	Ch	29.5003	-108.297	2.46051e+06	2024-07-22	10:44:00	09:30:49	0.3964	Temperate forests	https://inaturalist-open-data.s3.amazonaws.com/photos/451501962/medium.jpeg
252241946	772	Ch	29.47	-108.273	2.4605e+06	2024-10-07	15:47:00	14:33:55	0.606887	Temperate forests	https://inaturalist-open-data.s3.amazonaws.com/photos/451508525/medium.jpeg
252241952	773	Ch	29.5426	-108.238	2.46041e+06	2024-10-04	14:06:00	12:53:03	0.53684	Temperate forests	https://inaturalist-open-data.s3.amazonaws.com/photos/451508559/medium.jpeg
252324811	774	Zc	21.611	-102.79	2.46058e+06	2024-09-24	03:51:00	02:59:50	0.124884	Temperate forests	https://inaturalist-open-data.s3.amazonaws.com/photos/451669920/medium.jpeg
253415974	775	Ch	29.2888	-108.309	2.46046e+06	2024-05-28	00:19:00	23:05:46	0.962338	Temperate forests	https://inaturalist-open-data.s3.amazonaws.com/photos/453746843/medium.jpeg
253435561	776	Ch	29.3869	-108.229	2.46042e+06	2024-04-19	18:20:00	17:07:05	0.713252	Temperate forests	https://inaturalist-open-data.s3.amazonaws.com/photos/453784617/medium.jpeg
253435613	777	Ch	29.223	-108.383	2.46042e+06	2024-04-19	18:38:00	17:24:28	0.725324	Temperate forests	https://inaturalist-open-data.s3.amazonaws.com/photos/453784790/medium.jpeg
253435876	778	Ch	29.3043	-108.271	2.46043e+06	2024-04-25	17:39:00	16:25:55	0.684664	Temperate forests	https://inaturalist-open-data.s3.amazonaws.com/photos/453785349/medium.jpeg
254019278	779	Ch	29.3794	-108.33	2.46049e+06	2024-06-27	02:08:00	23:54:41	0.996308	Temperate forests	https://inaturalist-open-data.s3.amazonaws.com/photos/454912911/medium.jpeg
254157894	780	Nl	24.9904	-99.8254	2.46049e+06	2024-06-27	02:08:00	00:28:42	0.0199306	Agricultural-modified areas	https://inaturalist-open-data.s3.amazonaws.com/photos/455182577/medium.jpeg
254588498	781	Slp	23.0937	-100.999	2.4605e+06	2024-12-07	03:09:00	02:25:00	0.100694	Shrublands	https://inaturalist-open-data.s3.amazonaws.com/photos/456047341/medium.jpeg
255365226	782	Nl	24.9947	-99.8358	2.46044e+06	2024-11-05	18:08:00	17:28:39	0.728229	Agricultural-modified areas	https://inaturalist-open-data.s3.amazonaws.com/photos/457623106/medium.jpg
255396098	783	Dgo	23.2907	-104.954	2.46067e+06	2024-12-25	14:26:00	13:26:11	0.55985	Temperate forests	https://inaturalist-open-data.s3.amazonaws.com/photos/457687969/medium.jpeg
255448218	784	Gto	21.4423	-99.8155	2.46064e+06	2024-11-25	09:26:00	08:46:44	0.365787	Shrublands	https://inaturalist-open-data.s3.amazonaws.com/photos/457769951/medium.jpeg
255460455	785	Zc	24.7042	-101.671	2.46064e+06	2024-11-30	09:45:00	08:58:19	0.373831	Shrublands	https://static.inaturalist.org/photos/457794613/medium.jpeg
257556134	786	Mx	20.0814	-99.0644	2.46062e+06	2024-08-11	17:45:00	17:08:45	0.71441	Shrublands	https://static.inaturalist.org/photos/462054569/medium.jpeg
257556137	787	Mx	20.1892	-99.1104	2.46054e+06	2024-08-16	05:13:00	03:36:34	0.150394	Shrublands	https://static.inaturalist.org/photos/462054581/medium.jpeg
257556148	788	Mx	20.098	-99.1862	2.46054e+06	2024-08-21	02:18:00	01:41:15	0.0703125	Agricultural-modified areas	https://static.inaturalist.org/photos/462054638/medium.jpeg
259404762	789	Jl	20.8049	-103.353	2.4607e+06	2025-01-23	19:20:00	18:26:35	0.768461	Grasslands	https://inaturalist-open-data.s3.amazonaws.com/photos/465653549/medium.jpeg
261189414	790	Ch	29.5996	-108.308	2.45927e+06	2021-01-03	19:40:00	18:26:46	0.768588	Temperate forests	https://static.inaturalist.org/photos/469191027/medium.jpeg
261270953	791	Ch	29.5397	-108.241	2.46089e+06	2025-01-08	13:52:00	12:39:02	0.527106	Temperate forests	https://static.inaturalist.org/photos/469355863/medium.jpeg
261602624	792	Gto	21.384	-101.643	2.46063e+06	2024-12-11	00:40:00	23:53:26	0.99544	Grasslands	https://inaturalist-open-data.s3.amazonaws.com/photos/470013115/medium.jpeg
262002008	793	Nl	25.7521	-99.3862	2.46069e+06	2025-01-13	03:16:00	02:38:27	0.110035	Grasslands	https://inaturalist-open-data.s3.amazonaws.com/photos/470799715/medium.jpeg
262070875	794	Nl	24.9945	-99.8233	2.46083e+06	2025-01-06	09:14:00	08:34:42	0.357431	Agricultural-modified areas	https://inaturalist-open-data.s3.amazonaws.com/photos/470899066/medium.jpeg
262458360	795	Bcs	23.7473	-110.111	2.45818e+06	2018-02-26	04:46:00	03:25:33	0.142743	Tropical forests	https://static.inaturalist.org/photos/471468276/medium.jpeg
262458362	796	Bcs	23.747	-110.111	2.45843e+06	2018-03-11	00:00:00	22:39:33	0.944132	Tropical forests	https://static.inaturalist.org/photos/471468402/medium.jpeg
263113235	797	Dgo	23.4377	-104.948	2.4607e+06	2025-01-21	16:22:00	15:22:13	0.640428	Temperate forests	https://inaturalist-open-data.s3.amazonaws.com/photos/472616921/medium.jpeg
263327177	798	Son	29.4382	-110.337	2.4607e+06	2025-01-25	02:12:00	00:50:39	0.0351736	Shrublands	https://static.inaturalist.org/photos/473042817/medium.jpg
264473149	799	Bc	31.0254	-115.49	2.45792e+06	2017-11-06	15:30:00	13:48:02	0.575023	Temperate forests	https://inaturalist-open-data.s3.amazonaws.com/photos/474906127/medium.jpg
267119783	800	Dgo	23.371	-104.209	2.46062e+06	2024-10-11	00:00:00	23:03:10	0.960532	Temperate forests	https://static.inaturalist.org/photos/479987640/medium.jpeg
269662270	801	Ch	29.3383	-108.319	2.46032e+06	2024-09-01	08:33:00	07:19:44	0.30537	Temperate forests	https://inaturalist-open-data.s3.amazonaws.com/photos/484880249/medium.jpeg
269708080	802	Jl	20.3713	-103.348	2.46068e+06	2025-04-01	17:31:00	16:37:37	0.692789	Temperate forests	https://static.inaturalist.org/photos/485025795/medium.jpeg
270889059	803	Jl	20.3713	-103.348	2.46068e+06	2025-05-01	00:44:00	23:50:37	0.993484	Temperate forests	https://static.inaturalist.org/photos/487218583/medium.jpeg
273306362	804	Ch	29.2516	-108.074	2.46058e+06	2024-09-23	20:48:00	19:35:42	0.816458	Agricultural-modified areas	https://inaturalist-open-data.s3.amazonaws.com/photos/491579198/medium.jpeg
273307825	805	Ch	29.3546	-108.137	2.46058e+06	2024-09-29	14:26:00	13:13:27	0.551007	Temperate forests	https://inaturalist-open-data.s3.amazonaws.com/photos/491581232/medium.jpeg
276645331	806	Jl	20.3741	-103.346	2.46095e+06	2025-05-10	19:37:00	18:43:37	0.780289	Tropical forests	https://static.inaturalist.org/photos/496780116/medium.jpeg
277896160	807	Jl	20.3739	-103.346	2.46083e+06	2025-05-30	09:04:00	08:10:37	0.340706	Tropical forests	https://static.inaturalist.org/photos/498985530/medium.jpeg
277896807	808	Jl	20.374	-103.346	2.46082e+06	2025-05-24	05:46:00	04:52:37	0.203206	Tropical forests	https://static.inaturalist.org/photos/498986606/medium.jpeg
280147417	809	Coa	27.196	-102.619	2.46057e+06	2024-12-09	05:28:00	04:37:32	0.192731	Shrublands	https://inaturalist-open-data.s3.amazonaws.com/photos/503128415/medium.jpeg
280276623	810	Coa	27.1986	-102.606	2.46051e+06	2024-07-20	22:53:00	22:02:34	0.918449	Shrublands	https://inaturalist-open-data.s3.amazonaws.com/photos/503356571/medium.jpeg
284727297	811	Son	27.9656	-111.1	2.4608e+06	2025-04-30	11:58:00	10:33:36	0.44	Shrublands	https://static.inaturalist.org/photos/511734554/medium.jpg
284867005	812	Ch	29.2668	-108.306	2.46057e+06	2024-09-21	08:49:00	07:35:47	0.316516	Temperate forests	https://inaturalist-open-data.s3.amazonaws.com/photos/511994998/medium.jpg
284873153	813	Ch	29.3794	-108.087	2.46063e+06	2024-11-16	16:42:00	15:29:39	0.64559	Temperate forests	https://inaturalist-open-data.s3.amazonaws.com/photos/512006453/medium.jpg
286458380	814	Ch	29.4952	-108.382	2.46035e+06	2024-12-02	23:01:00	21:47:28	0.907963	Temperate forests	https://inaturalist-open-data.s3.amazonaws.com/photos/514986150/medium.jpg
286459721	815	Ch	29.5376	-108.269	2.46061e+06	2024-10-26	13:24:00	12:10:55	0.507581	Temperate forests	https://inaturalist-open-data.s3.amazonaws.com/photos/514988710/medium.jpg
286460476	816	Ch	29.4777	-108.208	2.46062e+06	2024-10-11	13:11:00	11:58:10	0.498727	Temperate forests	https://inaturalist-open-data.s3.amazonaws.com/photos/514990096/medium.jpg
286461631	817	Ch	29.4488	-108.293	2.46061e+06	2024-10-25	11:32:00	10:18:50	0.429745	Temperate forests	https://inaturalist-open-data.s3.amazonaws.com/photos/514992851/medium.jpg
286462362	818	Ch	29.5632	-108.349	2.46053e+06	2024-09-08	08:49:00	07:35:36	0.316389	Temperate forests	https://inaturalist-open-data.s3.amazonaws.com/photos/514994412/medium.jpg
286470063	819	Ch	29.4141	-108.283	2.46061e+06	2024-10-31	12:12:00	10:58:52	0.457546	Temperate forests	https://inaturalist-open-data.s3.amazonaws.com/photos/515008536/medium.jpg
288116530	820	Ti	31.9211	-116.61	2.46095e+06	2025-05-10	22:37:00	20:50:34	0.868449	Shrublands	https://inaturalist-open-data.s3.amazonaws.com/photos/518103417/medium.jpg
290168876	821	Jl	20.8183	-103.357	2.46069e+06	2025-01-16	15:43:00	14:49:34	0.617755	Grasslands	https://inaturalist-open-data.s3.amazonaws.com/photos/521966073/medium.jpg
